# Supplementary material for: 6-(2-Methyl­phen­yl)-3-(3,4,5-trimethoxy­phen­yl)-1,2,4-triazolo[3,4-b][1,3,4]thia­diazole
Source: Acta Crystallogr Sect E Struct Rep Online. 2008 Jul 12;64(Pt 8):o1481. doi: 10.1107/S160053680802062X (PMC2962111; doi:10.1107/S160053680802062X)
Supplement: Supplementary file 1 [file e-64-o1481-sup1.cif]

##############################################################################
###                                                                        ###
###        Electronic paper (Acta Crystallographica Section E)             ###
###                                                                        ###
##############################################################################
#                                                                            #
# This CIF contains the data in a paper accepted for publication in Acta     #
# Crystallographica Section E. It conforms to the requirements of Notes      #
# for Authors for Section E, and has been peer reviewed under the auspices   #
# of the IUCr Commission on Journals.                                        #
#                                                                            #
# Full details of the Crystallographic Information File format               #
# are given in the paper "The Crystallographic Information File (CIF):       #
# a New Standard Archive File for Crystallography" by S. R. Hall, F. H.      #
# Allen and I. D. Brown [Acta Cryst. (1991), A47, 655-685].                  #
#                                                                            #
# The current version of the core CIF dictionary is obtainable from          #
# ftp://ftp.iucr.org/pub/cif_core.dic. The current version number is 2.4.    #
#                                                                            #
# Software is freely available for graphical display of the structure(s) in  #
# this CIF.  For information consult the CIF home page http://www.iucr.org/  #
# cif/home.html                                                              #
#                                                                            #
# This file may be used for bona fide research purposes within the           #
# scientific community so long as proper attribution is given to the journal # 
# article from which it was obtained.                                        #
#                                                                            #
##############################################################################
                                             
data_I
_audit_creation_method     SHELXL-97
_chemical_name_systematic
;
6-(2-Methylphenyl)-3-(3,4,5-trimethoxyphenyl)-1,2,4-
triazolo[3,4-<i>b</i>][1,3,4]thiadiazole
;
_chemical_name_common     ?
_chemical_formula_moiety     'C19 H18 N4 O3 S'
_chemical_formula_sum     'C19 H18 N4 O3 S'
_chemical_formula_iupac     'C19 H18 N4 O3 S'
_chemical_formula_weight     382.43
_chemical_melting_point     435
_symmetry_cell_setting     monoclinic
_symmetry_space_group_name_H-M     'P 21/c'
_symmetry_space_group_name_Hall     '-P 2ybc'
loop_
    _symmetry_equiv_pos_as_xyz
    'x, y, z'
    '-x, y+1/2, -z+1/2'
    '-x, -y, -z'
    'x, -y-1/2, z-1/2'
_cell_length_a     7.5108(15)
_cell_length_b     15.950(3)
_cell_length_c     14.096(3)
_cell_angle_alpha     90.00
_cell_angle_beta     91.88(3)
_cell_angle_gamma     90.00
_cell_volume     1687.7(6)
_cell_formula_units_Z     4
_cell_measurement_reflns_used     4684
_cell_measurement_theta_min     1.929
_cell_measurement_theta_max     27.872
_cell_measurement_temperature     113(2)
_exptl_crystal_description     prism
_exptl_crystal_colour     colorless
_exptl_crystal_size_max     0.24
_exptl_crystal_size_mid     0.20
_exptl_crystal_size_min     0.16
_exptl_crystal_density_diffrn     1.505
_exptl_crystal_density_meas     ?
_exptl_crystal_density_method     'not measured'
_exptl_crystal_F_000     800
_exptl_absorpt_coefficient_mu     0.222
_exptl_absorpt_correction_type     multi-scan
_exptl_absorpt_process_details     '(CrystalClear; Rigaku/MSC, 2005)'
_exptl_absorpt_correction_T_min     0.923
_exptl_absorpt_correction_T_max     0.965
_exptl_special_details
;
;
_diffrn_ambient_temperature     113(2)
_diffrn_radiation_type     MoK\a
_diffrn_radiation_wavelength     0.71073
_diffrn_radiation_source     'rotating anode'
_diffrn_radiation_monochromator     confocal
_diffrn_measurement_device_type     'Rigaku Saturn CCD area-detector'
_diffrn_measurement_method     '\w and \f'
_diffrn_detector_area_resol_mean     7.31
_diffrn_reflns_number     11990
_diffrn_reflns_av_R_equivalents     0.0312
_diffrn_reflns_av_sigmaI/netI     0.0317
_diffrn_reflns_theta_min     1.93
_diffrn_reflns_theta_max     27.85
_diffrn_reflns_theta_full     27.85
_diffrn_measured_fraction_theta_max     0.994
_diffrn_measured_fraction_theta_full     0.994
_diffrn_reflns_limit_h_min     -9
_diffrn_reflns_limit_h_max     9
_diffrn_reflns_limit_k_min     -20
_diffrn_reflns_limit_k_max     20
_diffrn_reflns_limit_l_min     -17
_diffrn_reflns_limit_l_max     18
_diffrn_standards_number     0
_diffrn_standards_interval_count     0
_diffrn_standards_interval_time     0
_diffrn_standards_decay_%     0
_refine_special_details
;
 Refinement of F^2^ against ALL reflections.  The weighted R-factor wR and
 goodness of fit S are based on F^2^, conventional R-factors R are based
 on F, with F set to zero for negative F^2^. The threshold expression of
 F^2^ > 2sigma(F^2^) is used only for calculating R-factors(gt) etc. and is
 not relevant to the choice of reflections for refinement.  R-factors based
 on F^2^ are statistically about twice as large as those based on F, and R-
 factors based on ALL data will be even larger.
;
_reflns_number_total     3984
_reflns_number_gt     3408
_reflns_threshold_expression     I>2\s(I)
_refine_ls_structure_factor_coef     Fsqd
_refine_ls_matrix_type     full
_refine_ls_R_factor_all     0.0448
_refine_ls_R_factor_gt     0.0376
_refine_ls_wR_factor_gt     0.1027
_refine_ls_wR_factor_ref     0.1077
_refine_ls_goodness_of_fit_ref     1.072
_refine_ls_restrained_S_all     1.072
_refine_ls_number_reflns     3984
_refine_ls_number_parameters     248
_refine_ls_number_restraints     0
_refine_ls_hydrogen_treatment     constr
_refine_ls_weighting_scheme     calc
_refine_ls_weighting_details
         'calc w=1/[\s^2^(Fo^2^)+(0.0664P)^2^+0.1888P] where P=(Fo^2^+2Fc^2^)/3'
_atom_sites_solution_hydrogens     geom
_atom_sites_solution_primary     direct
_atom_sites_solution_secondary     difmap
_refine_ls_shift/su_max     0.002
_refine_ls_shift/su_mean     0.000
_refine_diff_density_max     0.388
_refine_diff_density_min     -0.346
_refine_ls_extinction_method     none
_refine_ls_extinction_coef     ?
loop_
    _atom_type_symbol
    _atom_type_description
    _atom_type_scat_dispersion_real
    _atom_type_scat_dispersion_imag
    _atom_type_scat_source
    'C' 'C' 0.0033 0.0016
                         'International Tables Vol C Tables 4.2.6.8 and 6.1.1.4'
    'H' 'H' 0.0000 0.0000
                         'International Tables Vol C Tables 4.2.6.8 and 6.1.1.4'
    'N' 'N' 0.0061 0.0033
                         'International Tables Vol C Tables 4.2.6.8 and 6.1.1.4'
    'O' 'O' 0.0106 0.0060
                         'International Tables Vol C Tables 4.2.6.8 and 6.1.1.4'
    'S' 'S' 0.1246 0.1234
                         'International Tables Vol C Tables 4.2.6.8 and 6.1.1.4'
_computing_data_collection     'CrystalClear (Rigaku/MSC, 2005)'
_computing_cell_refinement     'CrystalClear (Rigaku/MSC, 2005)'
_computing_data_reduction     'CrystalStructure (Rigaku/MSC, 2005)'
_computing_structure_solution     'SHELXS97 (Sheldrick, 2008)'
_computing_structure_refinement     'SHELXL97 (Sheldrick, 2008)'
_computing_molecular_graphics
                             'SHELXTL (Sheldrick, 2008) and PLATON (Spek, 2003)'
_computing_publication_material
                             'SHELXTL (Sheldrick, 2008) and PLATON (Spek, 2003)'
loop_
    _atom_site_type_symbol
    _atom_site_label
    _atom_site_fract_x
    _atom_site_fract_y
    _atom_site_fract_z
    _atom_site_U_iso_or_equiv
    _atom_site_adp_type
    _atom_site_calc_flag
    _atom_site_refinement_flags
    _atom_site_occupancy
    _atom_site_disorder_assembly
    _atom_site_disorder_group
    S S1 0.45611(5) 0.68554(2) 0.69693(2) 0.02005(12) Uani d . 1 . .
    O O1 0.04396(14) 0.40664(6) 0.30838(7) 0.0227(2) Uani d . 1 . .
    O O2 0.03955(14) 0.24866(6) 0.34593(7) 0.0223(2) Uani d . 1 . .
    O O3 0.17803(14) 0.18588(6) 0.51532(7) 0.0209(2) Uani d . 1 . .
    N N1 0.43365(17) 0.44321(7) 0.69492(9) 0.0208(3) Uani d . 1 . .
    N N2 0.48819(18) 0.51377(8) 0.74703(9) 0.0226(3) Uani d . 1 . .
    N N3 0.36258(15) 0.55345(7) 0.61030(8) 0.0156(2) Uani d . 1 . .
    N N4 0.31020(15) 0.61420(7) 0.54614(8) 0.0164(2) Uani d . 1 . .
    C C1 0.27851(18) 0.41101(8) 0.54193(10) 0.0162(3) Uani d . 1 . .
    C C2 0.20134(19) 0.44117(8) 0.45750(10) 0.0176(3) Uani d . 1 . .
    H H2 0.2018 0.4995 0.4439 0.021 Uiso calc R 1 . .
    C C3 0.12374(18) 0.38475(9) 0.39346(10) 0.0173(3) Uani d . 1 . .
    C C4 0.12199(18) 0.29857(8) 0.41238(10) 0.0170(3) Uani d . 1 . .
    C C5 0.19617(18) 0.26966(8) 0.49906(10) 0.0169(3) Uani d . 1 . .
    C C6 0.27654(18) 0.32539(8) 0.56254(10) 0.0174(3) Uani d . 1 . .
    H H6 0.3303 0.3053 0.6201 0.021 Uiso calc R 1 . .
    C C7 0.0480(2) 0.49299(9) 0.28278(11) 0.0232(3) Uani d . 1 . .
    H H7A -0.0099 0.5263 0.3314 0.035 Uiso calc R 1 . .
    H H7B -0.0152 0.5009 0.2215 0.035 Uiso calc R 1 . .
    H H7C 0.1720 0.5112 0.2778 0.035 Uiso calc R 1 . .
    C C8 0.1222(2) 0.17048(9) 0.32363(12) 0.0276(4) Uani d . 1 . .
    H H8A 0.2513 0.1750 0.3349 0.041 Uiso calc R 1 . .
    H H8B 0.0968 0.1568 0.2568 0.041 Uiso calc R 1 . .
    H H8C 0.0751 0.1262 0.3639 0.041 Uiso calc R 1 . .
    C C9 0.2468(2) 0.15402(9) 0.60340(11) 0.0247(3) Uani d . 1 . .
    H H9A 0.3756 0.1639 0.6083 0.037 Uiso calc R 1 . .
    H H9B 0.2232 0.0937 0.6069 0.037 Uiso calc R 1 . .
    H H9C 0.1890 0.1826 0.6557 0.037 Uiso calc R 1 . .
    C C10 0.35879(18) 0.46709(8) 0.61313(10) 0.0164(3) Uani d . 1 . .
    C C11 0.44294(18) 0.57788(9) 0.69380(10) 0.0182(3) Uani d . 1 . .
    C C12 0.35200(18) 0.68710(8) 0.58207(9) 0.0159(3) Uani d . 1 . .
    C C13 0.32100(18) 0.76838(8) 0.53561(10) 0.0167(3) Uani d . 1 . .
    C C14 0.3639(2) 0.84107(9) 0.58780(11) 0.0212(3) Uani d . 1 . .
    H H14 0.4101 0.8357 0.6510 0.025 Uiso calc R 1 . .
    C C15 0.3405(2) 0.92022(9) 0.54955(11) 0.0240(3) Uani d . 1 . .
    H H15 0.3724 0.9686 0.5855 0.029 Uiso calc R 1 . .
    C C16 0.2700(2) 0.92787(9) 0.45800(11) 0.0245(3) Uani d . 1 . .
    H H16 0.2521 0.9819 0.4309 0.029 Uiso calc R 1 . .
    C C17 0.22563(19) 0.85687(9) 0.40588(11) 0.0210(3) Uani d . 1 . .
    H H17 0.1762 0.8634 0.3434 0.025 Uiso calc R 1 . .
    C C18 0.25090(18) 0.77609(9) 0.44191(10) 0.0174(3) Uani d . 1 . .
    C C19 0.2042(2) 0.70232(9) 0.37935(10) 0.0206(3) Uani d . 1 . .
    H H19A 0.1633 0.7224 0.3166 0.031 Uiso calc R 1 . .
    H H19B 0.1093 0.6697 0.4079 0.031 Uiso calc R 1 . .
    H H19C 0.3096 0.6669 0.3727 0.031 Uiso calc R 1 . .
loop_
    _atom_site_aniso_label
    _atom_site_aniso_U_11
    _atom_site_aniso_U_22
    _atom_site_aniso_U_33
    _atom_site_aniso_U_12
    _atom_site_aniso_U_13
    _atom_site_aniso_U_23
    S1 0.0259(2) 0.01750(18) 0.01647(19) -0.00076(13) -0.00384(14) -0.00149(12)
    O1 0.0347(6) 0.0148(5) 0.0181(5) 0.0021(4) -0.0071(4) 0.0011(4)
    O2 0.0258(6) 0.0165(5) 0.0242(6) 0.0014(4) -0.0056(4) -0.0036(4)
    O3 0.0278(6) 0.0142(5) 0.0203(5) -0.0019(4) -0.0035(4) 0.0032(4)
    N1 0.0244(7) 0.0189(6) 0.0190(6) 0.0012(5) -0.0023(5) -0.0002(5)
    N2 0.0287(7) 0.0196(6) 0.0193(6) 0.0012(5) -0.0038(5) -0.0006(5)
    N3 0.0173(6) 0.0158(5) 0.0136(5) 0.0000(4) -0.0010(4) 0.0005(4)
    N4 0.0182(6) 0.0149(5) 0.0160(6) 0.0005(4) -0.0002(4) 0.0024(4)
    C1 0.0154(6) 0.0170(6) 0.0164(7) 0.0007(5) 0.0026(5) -0.0006(5)
    C2 0.0202(7) 0.0150(6) 0.0177(7) 0.0015(5) 0.0012(5) -0.0004(5)
    C3 0.0200(7) 0.0179(7) 0.0140(6) 0.0031(5) 0.0005(5) 0.0003(5)
    C4 0.0171(7) 0.0155(6) 0.0184(7) -0.0001(5) 0.0003(5) -0.0022(5)
    C5 0.0167(7) 0.0142(6) 0.0199(7) 0.0010(5) 0.0034(5) 0.0014(5)
    C6 0.0168(7) 0.0190(7) 0.0165(7) 0.0019(5) 0.0005(5) 0.0020(5)
    C7 0.0316(8) 0.0161(7) 0.0217(7) 0.0028(6) -0.0042(6) 0.0037(5)
    C8 0.0387(9) 0.0170(7) 0.0265(8) 0.0034(6) -0.0065(7) -0.0061(6)
    C9 0.0335(9) 0.0177(7) 0.0227(8) -0.0002(6) -0.0037(6) 0.0058(6)
    C10 0.0169(7) 0.0146(6) 0.0177(7) 0.0008(5) 0.0016(5) 0.0014(5)
    C11 0.0196(7) 0.0196(6) 0.0154(7) -0.0006(5) -0.0010(5) -0.0013(5)
    C12 0.0147(6) 0.0180(7) 0.0149(7) -0.0003(5) 0.0002(5) -0.0013(5)
    C13 0.0161(7) 0.0163(6) 0.0176(7) 0.0005(5) 0.0006(5) 0.0000(5)
    C14 0.0233(7) 0.0198(7) 0.0204(7) 0.0001(6) -0.0018(6) -0.0023(6)
    C15 0.0287(8) 0.0161(6) 0.0271(8) -0.0007(6) -0.0012(6) -0.0030(6)
    C16 0.0297(8) 0.0168(7) 0.0270(8) 0.0013(6) 0.0005(6) 0.0025(6)
    C17 0.0218(7) 0.0216(7) 0.0198(7) 0.0011(6) 0.0004(5) 0.0019(5)
    C18 0.0163(7) 0.0190(7) 0.0169(7) 0.0004(5) 0.0015(5) 0.0003(5)
    C19 0.0245(8) 0.0200(7) 0.0172(7) -0.0012(6) -0.0015(5) -0.0009(5)
_geom_special_details
;
All e.s.d.'s (except the e.s.d. in the dihedral angle between two l.s.
planes) are estimated using the full covariance matrix. The cell e.s.d.'s
are taken into account individually in the estimation of e.s.d.'s in
distances, angles and torsion angles; correlations between e.s.d.'s in
cell parameters are only used when they are defined by crystal symmetry.
An approximate (isotropic) treatment of cell e.s.d.'s is used for
estimating e.s.d.'s involving l.s. planes.
;
loop_
    _geom_bond_atom_site_label_1
    _geom_bond_atom_site_label_2
    _geom_bond_site_symmetry_2
    _geom_bond_distance
    _geom_bond_publ_flag
    S1 C11 . 1.7205(15) ?
    S1 C12 . 1.7749(15) ?
    O1 C3 . 1.3682(17) ?
    O1 C7 . 1.4244(16) ?
    O2 C4 . 1.3625(16) ?
    O2 C8 . 1.4325(17) ?
    O3 C5 . 1.3633(16) ?
    O3 C9 . 1.4229(17) ?
    N1 C10 . 1.3221(18) ?
    N1 N2 . 1.3978(17) ?
    N2 C11 . 1.3067(18) ?
    N3 C11 . 1.3619(18) ?
    N3 N4 . 1.3742(16) ?
    N3 C10 . 1.3783(17) ?
    N4 C12 . 1.3026(17) ?
    C1 C2 . 1.392(2) ?
    C1 C6 . 1.3964(19) ?
    C1 C10 . 1.4600(19) ?
    C2 C3 . 1.3893(19) ?
    C2 H2 . 0.9500 ?
    C3 C4 . 1.4003(19) ?
    C4 C5 . 1.404(2) ?
    C5 C6 . 1.3855(19) ?
    C6 H6 . 0.9500 ?
    C7 H7A . 0.9800 ?
    C7 H7B . 0.9800 ?
    C7 H7C . 0.9800 ?
    C8 H8A . 0.9800 ?
    C8 H8B . 0.9800 ?
    C8 H8C . 0.9800 ?
    C9 H9A . 0.9800 ?
    C9 H9B . 0.9800 ?
    C9 H9C . 0.9800 ?
    C12 C13 . 1.4677(19) ?
    C13 C14 . 1.4048(19) ?
    C13 C18 . 1.411(2) ?
    C14 C15 . 1.382(2) ?
    C14 H14 . 0.9500 ?
    C15 C16 . 1.384(2) ?
    C15 H15 . 0.9500 ?
    C16 C17 . 1.385(2) ?
    C16 H16 . 0.9500 ?
    C17 C18 . 1.3956(19) ?
    C17 H17 . 0.9500 ?
    C18 C19 . 1.5050(19) ?
    C19 H19A . 0.9800 ?
    C19 H19B . 0.9800 ?
    C19 H19C . 0.9800 ?
loop_
    _geom_angle_atom_site_label_1
    _geom_angle_atom_site_label_2
    _geom_angle_atom_site_label_3
    _geom_angle_site_symmetry_1
    _geom_angle_site_symmetry_3
    _geom_angle
    _geom_angle_publ_flag
    C11 S1 C12 . . 88.13(6) ?
    C3 O1 C7 . . 117.15(11) ?
    C4 O2 C8 . . 117.97(11) ?
    C5 O3 C9 . . 117.47(11) ?
    C10 N1 N2 . . 109.59(11) ?
    C11 N2 N1 . . 105.19(12) ?
    C11 N3 N4 . . 118.44(11) ?
    C11 N3 C10 . . 105.66(11) ?
    N4 N3 C10 . . 135.89(12) ?
    C12 N4 N3 . . 108.26(11) ?
    C2 C1 C6 . . 120.59(13) ?
    C2 C1 C10 . . 121.79(12) ?
    C6 C1 C10 . . 117.59(12) ?
    C3 C2 C1 . . 119.05(13) ?
    C3 C2 H2 . . 120.5 ?
    C1 C2 H2 . . 120.5 ?
    O1 C3 C2 . . 124.52(12) ?
    O1 C3 C4 . . 114.26(12) ?
    C2 C3 C4 . . 121.23(13) ?
    O2 C4 C3 . . 116.72(12) ?
    O2 C4 C5 . . 124.38(12) ?
    C3 C4 C5 . . 118.83(12) ?
    O3 C5 C6 . . 124.34(13) ?
    O3 C5 C4 . . 115.42(12) ?
    C6 C5 C4 . . 120.22(12) ?
    C5 C6 C1 . . 120.03(13) ?
    C5 C6 H6 . . 120.0 ?
    C1 C6 H6 . . 120.0 ?
    O1 C7 H7A . . 109.5 ?
    O1 C7 H7B . . 109.5 ?
    H7A C7 H7B . . 109.5 ?
    O1 C7 H7C . . 109.5 ?
    H7A C7 H7C . . 109.5 ?
    H7B C7 H7C . . 109.5 ?
    O2 C8 H8A . . 109.5 ?
    O2 C8 H8B . . 109.5 ?
    H8A C8 H8B . . 109.5 ?
    O2 C8 H8C . . 109.5 ?
    H8A C8 H8C . . 109.5 ?
    H8B C8 H8C . . 109.5 ?
    O3 C9 H9A . . 109.5 ?
    O3 C9 H9B . . 109.5 ?
    H9A C9 H9B . . 109.5 ?
    O3 C9 H9C . . 109.5 ?
    H9A C9 H9C . . 109.5 ?
    H9B C9 H9C . . 109.5 ?
    N1 C10 N3 . . 107.73(12) ?
    N1 C10 C1 . . 125.26(12) ?
    N3 C10 C1 . . 126.93(12) ?
    N2 C11 N3 . . 111.83(13) ?
    N2 C11 S1 . . 138.82(11) ?
    N3 C11 S1 . . 109.35(10) ?
    N4 C12 C13 . . 125.61(13) ?
    N4 C12 S1 . . 115.82(10) ?
    C13 C12 S1 . . 118.57(10) ?
    C14 C13 C18 . . 119.37(13) ?
    C14 C13 C12 . . 117.71(13) ?
    C18 C13 C12 . . 122.93(12) ?
    C15 C14 C13 . . 121.71(14) ?
    C15 C14 H14 . . 119.1 ?
    C13 C14 H14 . . 119.1 ?
    C14 C15 C16 . . 118.96(14) ?
    C14 C15 H15 . . 120.5 ?
    C16 C15 H15 . . 120.5 ?
    C15 C16 C17 . . 120.04(14) ?
    C15 C16 H16 . . 120.0 ?
    C17 C16 H16 . . 120.0 ?
    C16 C17 C18 . . 122.30(14) ?
    C16 C17 H17 . . 118.8 ?
    C18 C17 H17 . . 118.8 ?
    C17 C18 C13 . . 117.60(13) ?
    C17 C18 C19 . . 118.83(13) ?
    C13 C18 C19 . . 123.57(12) ?
    C18 C19 H19A . . 109.5 ?
    C18 C19 H19B . . 109.5 ?
    H19A C19 H19B . . 109.5 ?
    C18 C19 H19C . . 109.5 ?
    H19A C19 H19C . . 109.5 ?
    H19B C19 H19C . . 109.5 ?
loop_
    _geom_torsion_atom_site_label_1
    _geom_torsion_atom_site_label_2
    _geom_torsion_atom_site_label_3
    _geom_torsion_atom_site_label_4
    _geom_torsion_site_symmetry_1
    _geom_torsion_site_symmetry_2
    _geom_torsion_site_symmetry_3
    _geom_torsion_site_symmetry_4
    _geom_torsion
    _geom_torsion_publ_flag
    C10 N1 N2 C11 . . . . 0.13(16) ?
    C11 N3 N4 C12 . . . . -0.04(16) ?
    C10 N3 N4 C12 . . . . -178.51(15) ?
    C6 C1 C2 C3 . . . . -0.6(2) ?
    C10 C1 C2 C3 . . . . -178.64(13) ?
    C7 O1 C3 C2 . . . . 2.7(2) ?
    C7 O1 C3 C4 . . . . -177.29(12) ?
    C1 C2 C3 O1 . . . . -179.99(13) ?
    C1 C2 C3 C4 . . . . 0.0(2) ?
    C8 O2 C4 C3 . . . . 138.95(14) ?
    C8 O2 C4 C5 . . . . -44.2(2) ?
    O1 C3 C4 O2 . . . . -1.28(18) ?
    C2 C3 C4 O2 . . . . 178.74(12) ?
    O1 C3 C4 C5 . . . . -178.28(12) ?
    C2 C3 C4 C5 . . . . 1.7(2) ?
    C9 O3 C5 C6 . . . . -0.1(2) ?
    C9 O3 C5 C4 . . . . -178.32(12) ?
    O2 C4 C5 O3 . . . . -1.3(2) ?
    C3 C4 C5 O3 . . . . 175.43(12) ?
    O2 C4 C5 C6 . . . . -179.60(13) ?
    C3 C4 C5 C6 . . . . -2.9(2) ?
    O3 C5 C6 C1 . . . . -175.88(13) ?
    C4 C5 C6 C1 . . . . 2.2(2) ?
    C2 C1 C6 C5 . . . . -0.5(2) ?
    C10 C1 C6 C5 . . . . 177.61(12) ?
    N2 N1 C10 N3 . . . . -0.13(15) ?
    N2 N1 C10 C1 . . . . -177.07(12) ?
    C11 N3 C10 N1 . . . . 0.09(15) ?
    N4 N3 C10 N1 . . . . 178.69(14) ?
    C11 N3 C10 C1 . . . . 176.96(13) ?
    N4 N3 C10 C1 . . . . -4.4(3) ?
    C2 C1 C10 N1 . . . . 179.68(13) ?
    C6 C1 C10 N1 . . . . 1.6(2) ?
    C2 C1 C10 N3 . . . . 3.3(2) ?
    C6 C1 C10 N3 . . . . -174.73(13) ?
    N1 N2 C11 N3 . . . . -0.07(16) ?
    N1 N2 C11 S1 . . . . -179.34(13) ?
    N4 N3 C11 N2 . . . . -178.90(12) ?
    C10 N3 C11 N2 . . . . -0.01(16) ?
    N4 N3 C11 S1 . . . . 0.58(15) ?
    C10 N3 C11 S1 . . . . 179.48(9) ?
    C12 S1 C11 N2 . . . . 178.60(18) ?
    C12 S1 C11 N3 . . . . -0.68(10) ?
    N3 N4 C12 C13 . . . . 179.15(12) ?
    N3 N4 C12 S1 . . . . -0.53(14) ?
    C11 S1 C12 N4 . . . . 0.74(11) ?
    C11 S1 C12 C13 . . . . -178.97(11) ?
    N4 C12 C13 C14 . . . . 175.74(13) ?
    S1 C12 C13 C14 . . . . -4.59(17) ?
    N4 C12 C13 C18 . . . . -4.3(2) ?
    S1 C12 C13 C18 . . . . 175.39(11) ?
    C18 C13 C14 C15 . . . . -0.5(2) ?
    C12 C13 C14 C15 . . . . 179.46(13) ?
    C13 C14 C15 C16 . . . . 1.2(2) ?
    C14 C15 C16 C17 . . . . -0.6(2) ?
    C15 C16 C17 C18 . . . . -0.7(2) ?
    C16 C17 C18 C13 . . . . 1.3(2) ?
    C16 C17 C18 C19 . . . . -178.14(14) ?
    C14 C13 C18 C17 . . . . -0.7(2) ?
    C12 C13 C18 C17 . . . . 179.32(13) ?
    C14 C13 C18 C19 . . . . 178.70(13) ?
    C12 C13 C18 C19 . . . . -1.3(2) ?
loop_
    _geom_hbond_atom_site_label_D
    _geom_hbond_atom_site_label_H
    _geom_hbond_atom_site_label_A
    _geom_hbond_site_symmetry_A
    _geom_hbond_distance_DH
    _geom_hbond_distance_HA
    _geom_hbond_distance_DA
    _geom_hbond_angle_DHA
    _geom_hbond_publ_flag
    C2 H2 N4 . 0.95 2.45 3.127(3) 128.00 yes
    C7 H7C N2 3_666 0.98 2.62 3.524(3) 154.00 yes
    C19 H19B CgA 3_755 0.98 2.896 3.808(3) 155.30 yes
data_global
_journal_date_recd_electronic     2008-07-02
_journal_date_accepted     2008-07-04
_journal_name_full     'Acta Crystallographica, Section E'
_journal_year     2008
_journal_volume     64
_journal_issue      8
_journal_page_first     o1481
_journal_page_last     o1481
_journal_paper_category     QO
_journal_coeditor_code     HK2487
_publ_contact_author_name     'Haitang Du'
_publ_contact_author_address
;
Department of Chemistry,College of Science,Tianjin University
Tianjin 300072
Department of Biology & Environment Technology, Guiyang College
Guiyang 550005
People's Republic of China
;
_publ_contact_author_email     haitangdu@gz139.com.cn
_publ_contact_author_fax     ?
_publ_contact_author_phone     ?
_publ_section_title
;\
6-(2-Methylphenyl)-3-(3,4,5-trimethoxyphenyl)-1,2,4-triazolo[3,4-<i>b</i>][1,3,\
4]thiadiazole
;
loop_
    _publ_author_name
    _publ_author_address
    'Haitang Du'
;
  Department of Chemistry,
  College of Science,
  Tianjin University,
  Tianjin 300072
  People's Republic of China
  and
  Department of Biology & Environment Technology,
  Guiyang College,
  Guiyang 550005
  People's Republic of China
;
    'Haijun Du'
;
  School of Chemistry and Environment Sciences,
  Guizhou University for Nationalities,
  Guiyang 550025
  People's Republic of China
;
    'Ying An'
;
  Department of Chemistry,
  College of Science,
  Tianjin University,
  Tianjin 300072
  People's Republic of China
;
    'Shengnan Li'
;
  Department of Chemistry,
  College of Science,
  Tianjin University,
  Tianjin 300072
  People's Republic of China
;
