# Supplementary material for: 6-(2-Methyl­phen­yl)-3-(3,4,5-trimethoxy­phen­yl)-1,2,4-triazolo[3,4-b][1,3,4]thia­diazole
Source: Acta Crystallogr Sect E Struct Rep Online. 2008 Jul 12;64(Pt 8):o1481. doi: 10.1107/S160053680802062X (PMC2962111; doi:10.1107/S160053680802062X)
Supplement: Supplementary file 2 [file e-64-o1481-Isup2.hkl]

# 
# h,k,l, Fc-squared, Fo-squared, sigma(Fo-squared) and status flag 
# 
data_I
_shelx_title ' R80623E in P2(1)/c' 
_shelx_refln_list_code          4 
_shelx_F_calc_maximum      159.26 
_exptl_crystal_F_000       800.00 
_reflns_d_resolution_high  0.7608 
 
loop_ 
 _symmetry_equiv_pos_as_xyz 
 'x, y, z' 
 '-x, y+1/2, -z+1/2' 
 '-x, -y, -z' 
 'x, -y-1/2, z-1/2' 
 
_cell_length_a     7.5108 
_cell_length_b    15.9502 
_cell_length_c    14.0957 
_cell_angle_alpha  90.000 
_cell_angle_beta   91.876 
_cell_angle_gamma  90.000 
 
_shelx_F_squared_multiplier     1.000 
 
loop_ 
 _refln_index_h 
 _refln_index_k 
 _refln_index_l 
 _refln_F_squared_calc 
 _refln_F_squared_meas 
 _refln_F_squared_sigma 
 _refln_observed_status 
   1   0   0     2674.07     2381.27     13.33 o 
   2   0   0     4794.92     4556.74     40.46 o 
   3   0   0       30.31       40.56      2.27 o 
   4   0   0      628.98      638.09     13.46 o 
   5   0   0        1.08       10.84      8.51 o 
   6   0   0      123.61      116.83      7.35 o 
   7   0   0       94.01      107.32      8.33 o 
   8   0   0       73.14       73.07     10.13 o 
   9   0   0      259.02      272.47     17.99 o 
   1   1   0       33.20       40.07      1.03 o 
   3   1   0       43.69       51.75      1.90 o 
   4   1   0      241.00      206.67      4.06 o 
   5   1   0       20.32       19.77      3.16 o 
   6   1   0      235.66      237.64      7.11 o 
   7   1   0      260.51      267.71      6.02 o 
   8   1   0     1242.48     1301.12     20.17 o 
   9   1   0       61.39       47.08     16.55 o 
   0   2   0     4003.60     3525.15     25.08 o 
   1   2   0     2582.15     2545.01     25.98 o 
   2   2   0     3253.56     3221.97     46.54 o 
   3   2   0     1556.89     1511.01     16.55 o 
   4   2   0       26.33       28.91      3.30 o 
   5   2   0        7.10        9.88      2.11 o 
   6   2   0        1.24        1.43      1.60 o 
   7   2   0       50.03       44.51      7.13 o 
   8   2   0       42.88       42.83     10.94 o 
   9   2   0      136.24      133.10     10.84 o 
   1   3   0        2.29        2.18      0.41 o 
   2   3   0      134.52      133.39      2.07 o 
   3   3   0        5.27        2.84      1.79 o 
   4   3   0      162.86      153.02      4.20 o 
   5   3   0      538.89      563.15     10.36 o 
   6   3   0       83.25       89.68      4.30 o 
   7   3   0       11.38        8.86      2.91 o 
   8   3   0        6.84        2.57      2.62 o 
   9   3   0        2.21        3.56      3.29 o 
   0   4   0        4.10        2.72      1.23 o 
   1   4   0       78.10       77.85      1.94 o 
   2   4   0     2363.72     2317.59     15.47 o 
   3   4   0       53.27       59.08      1.92 o 
   4   4   0      188.97      188.41      5.71 o 
   5   4   0      313.29      315.08      7.69 o 
   6   4   0      246.48      260.00      8.89 o 
   7   4   0      324.22      336.22     11.26 o 
   8   4   0       27.64       24.90      7.82 o 
   9   4   0       29.33       27.24     12.94 o 
   1   5   0      162.16      188.22      3.06 o 
   2   5   0       27.07       29.60      1.01 o 
   3   5   0     1297.39     1341.84     10.89 o 
   4   5   0      456.99      473.00     11.33 o 
   5   5   0      423.20      393.23     10.73 o 
   6   5   0      631.78      637.24     14.52 o 
   7   5   0      601.25      619.85     20.05 o 
   8   5   0       61.94       41.97     15.24 o 
   9   5   0       19.61       17.55      6.66 o 
   0   6   0      478.81      425.75      8.28 o 
   1   6   0     1111.87     1107.42     24.85 o 
   2   6   0      155.84      166.18      3.12 o 
   3   6   0     3338.94     3170.04     79.16 o 
   4   6   0       54.13       64.44      3.42 o 
   5   6   0       16.84       14.17      2.90 o 
   6   6   0       18.13       23.00      5.55 o 
   7   6   0       93.67       86.74     17.87 o 
   8   6   0      243.11      228.00     13.15 o 
   9   6   0        5.81        7.21      4.63 o 
   1   7   0      558.77      658.35      9.11 o 
   2   7   0       82.28       78.04      1.26 o 
   3   7   0     2608.46     2618.69     37.85 o 
   4   7   0       70.55       79.55      2.10 o 
   5   7   0      943.13      940.19     22.38 o 
   6   7   0       66.94       55.54      5.88 o 
   7   7   0      254.40      256.51      8.70 o 
   8   7   0      127.96      121.78      6.50 o 
   9   7   0      306.29      306.23     10.55 o 
   0   8   0     6168.50     5818.11     79.08 o 
   1   8   0     5571.01     5511.10     39.32 o 
   2   8   0      167.37      216.46      6.23 o 
   3   8   0     1221.68     1220.82     22.41 o 
   4   8   0      333.76      360.43      6.85 o 
   5   8   0      145.50      159.57      8.26 o 
   6   8   0       12.60       22.82     10.62 o 
   7   8   0       89.32       89.26     24.52 o 
   8   8   0       32.50       29.21     11.39 o 
   9   8   0      151.50      156.52     11.64 o 
   1   9   0        0.02        3.30      1.89 o 
   2   9   0     1592.48     1754.81     23.12 o 
   3   9   0     1010.90     1089.55     17.91 o 
   4   9   0      167.59      157.02      4.24 o 
   5   9   0      446.51      459.15     22.96 o 
   6   9   0        0.42        0.30      4.54 o 
   7   9   0      325.12      348.34     13.64 o 
   8   9   0      326.02      332.66     17.56 o 
   0  10   0      567.12      632.45     13.77 o 
   1  10   0       41.23       48.36      2.02 o 
   2  10   0      496.54      449.89      7.56 o 
   3  10   0      618.25      659.74     14.08 o 
   4  10   0       68.54       71.11     17.54 o 
   5  10   0      593.35      639.57     23.44 o 
   6  10   0       78.01       75.17     16.42 o 
   7  10   0      192.19      193.88     12.02 o 
   8  10   0       59.17       61.72     13.88 o 
   1  11   0       11.48       14.53      2.63 o 
   2  11   0       51.23       50.88      7.15 o 
   3  11   0      266.85      275.86      6.90 o 
   4  11   0      153.32      153.54     11.13 o 
   5  11   0      846.52      934.75     37.55 o 
   6  11   0        0.43       -4.64      5.53 o 
   7  11   0      194.73      163.83     20.54 o 
   8  11   0        6.19        6.91      3.76 o 
   0  12   0     1695.10     1732.95     50.99 o 
   1  12   0       49.70       65.37      3.18 o 
   2  12   0      366.07      337.62      7.89 o 
   3  12   0      278.20      286.69      9.22 o 
   4  12   0      606.40      599.91     21.74 o 
   5  12   0       70.51       71.72     13.75 o 
   6  12   0       25.24       31.80      9.77 o 
   7  12   0       29.16       35.40      8.45 o 
   8  12   0       32.50       25.28      7.15 o 
   1  13   0      593.83      588.42     13.33 o 
   2  13   0      467.05      469.41     12.22 o 
   3  13   0      280.70      281.56     12.66 o 
   4  13   0      974.80      992.86     25.07 o 
   5  13   0       24.11       20.58      6.41 o 
   6  13   0      421.04      420.45     22.79 o 
   7  13   0       44.89       41.78     11.72 o 
   0  14   0      479.86      441.57     18.45 o 
   1  14   0       28.01       29.03      4.24 o 
   2  14   0      516.18      492.77     12.26 o 
   3  14   0       12.13       13.46      4.10 o 
   4  14   0      152.46      143.99     15.39 o 
   5  14   0       90.56       98.27      6.17 o 
   6  14   0      207.08      204.21      8.53 o 
   7  14   0       52.67       49.50     14.43 o 
   1  15   0      110.88      108.04      3.86 o 
   2  15   0      546.04      555.05     17.93 o 
   3  15   0       96.11      102.83      7.75 o 
   4  15   0       58.93       41.35     10.75 o 
   5  15   0       54.42       54.14     15.96 o 
   6  15   0       73.77       56.97     14.58 o 
   0  16   0      942.01      994.54     20.06 o 
   1  16   0      179.66      200.65      7.15 o 
   2  16   0      591.83      577.22     18.18 o 
   3  16   0      474.60      440.74      9.62 o 
   4  16   0        0.73        1.27      2.90 o 
   5  16   0        0.68        1.35      5.18 o 
   6  16   0       47.78       26.20     10.94 o 
   1  17   0       97.35      115.40      4.23 o 
   2  17   0      210.12      193.90      7.70 o 
   3  17   0       33.14       45.98      9.63 o 
   4  17   0      328.04      336.11     10.68 o 
   5  17   0      240.79      258.53     12.69 o 
   0  18   0       20.40       14.37      5.54 o 
   1  18   0       22.11       26.25      6.42 o 
   2  18   0      195.09      190.41     12.49 o 
   3  18   0        2.93        7.68      3.45 o 
   4  18   0       44.85       42.02     10.59 o 
   5  18   0        8.25        7.82      4.00 o 
   1  19   0       12.46       11.01      3.84 o 
   2  19   0      108.27      133.17     10.69 o 
   3  19   0        1.56        0.94      2.75 o 
   4  19   0      465.40      484.75     13.95 o 
   0  20   0        6.11        6.87      4.50 o 
   1  20   0      256.34      275.13      8.82 o 
   2  20   0      100.31      102.41      8.04 o 
  -9   1   1       37.84       36.20     13.65 o 
  -8   1   1      323.77      340.00      8.52 o 
  -7   1   1       41.53       40.75      6.89 o 
  -6   1   1      491.31      481.40     10.21 o 
  -5   1   1       23.62       29.73      4.47 o 
  -4   1   1     2251.19     2216.05     35.90 o 
  -3   1   1      851.72      866.35      7.19 o 
  -2   1   1     4401.18     4270.25     28.77 o 
  -1   1   1      250.52      249.54      3.46 o 
   0   1   1     5777.19        2.50      0.59 o 
   1   1   1     1670.94     1549.54      9.57 o 
   2   1   1    10339.69     9561.95    119.00 o 
   3   1   1       48.33       47.46      1.69 o 
   4   1   1      601.90      581.45      8.58 o 
   5   1   1      222.24      248.97      6.59 o 
   6   1   1     1124.98     1193.29     13.55 o 
   7   1   1        0.86        3.75      1.59 o 
   8   1   1       34.61       40.59      8.51 o 
   9   1   1        8.28        7.31      5.43 o 
  -9   2   1      196.00      171.14     12.48 o 
  -8   2   1        3.00       -0.38      2.10 o 
  -7   2   1      301.01      313.44      7.14 o 
  -6   2   1        3.68        7.18      2.03 o 
  -5   2   1       52.18       60.68      3.19 o 
  -4   2   1     2107.50     1903.08     41.64 o 
  -3   2   1     1383.63     1539.95     34.01 o 
  -2   2   1     1336.85     1250.76     10.70 o 
  -1   2   1      917.50      934.75     14.35 o 
   1   2   1     3570.29     3316.97     42.72 o 
   2   2   1      820.18      859.19     19.12 o 
   3   2   1       11.01       11.48      2.14 o 
   4   2   1       44.68       21.58      3.62 o 
   5   2   1       86.20       91.96      3.10 o 
   6   2   1        7.71        6.50      2.43 o 
   7   2   1      302.61      305.03      5.98 o 
   8   2   1      126.06      123.81      9.03 o 
   9   2   1       20.62       16.98      7.90 o 
  -9   3   1       31.90       27.76      9.68 o 
  -8   3   1       98.80       91.32      8.58 o 
  -7   3   1     1112.97     1223.17     43.19 o 
  -6   3   1      442.60      426.72      9.91 o 
  -5   3   1       13.48       18.02      4.36 o 
  -4   3   1        0.39        1.60      1.48 o 
  -3   3   1      367.25      299.76      6.58 o 
  -2   3   1     1162.86     1068.35      9.39 o 
  -1   3   1       66.15       65.48      2.77 o 
   0   3   1      743.90      722.40     24.88 o 
   1   3   1       89.45       86.72      2.91 o 
   2   3   1      143.49      150.98      3.00 o 
   3   3   1       20.73       15.87      1.31 o 
   4   3   1      135.57      128.41      2.51 o 
   5   3   1     3726.62     3913.94     58.06 o 
   6   3   1      338.05      334.92     10.00 o 
   7   3   1        1.74        3.60      3.33 o 
   8   3   1        0.30       -0.80      3.18 o 
   9   3   1        0.13       -3.53      5.51 o 
  -9   4   1      184.88      206.18     15.65 o 
  -8   4   1        1.58        3.14      3.10 o 
  -7   4   1       55.21       55.45     10.62 o 
  -6   4   1       99.16      102.38      4.01 o 
  -5   4   1       42.08       45.94      3.69 o 
  -4   4   1      966.97      900.10     24.60 o 
  -3   4   1      385.09      367.23      6.65 o 
  -2   4   1       60.37       52.44      3.66 o 
   0   4   1        3.94        4.00      1.18 o 
   1   4   1       68.77       71.21      1.61 o 
   2   4   1     1271.16     1189.01     12.83 o 
   3   4   1      660.87      669.68      8.44 o 
   4   4   1      220.48      226.95      6.04 o 
   5   4   1       24.00       31.30      5.10 o 
   6   4   1        1.57       -0.99      1.37 o 
   7   4   1      714.50      731.82     36.83 o 
   8   4   1       95.23       88.11      7.03 o 
   9   4   1      154.06      159.91     11.25 o 
  -9   5   1      547.51      534.89     48.53 o 
  -8   5   1       50.00       46.41     16.40 o 
  -7   5   1        4.79        2.09      3.57 o 
  -6   5   1      265.97      261.83      8.38 o 
  -5   5   1      479.85      479.76     11.31 o 
  -4   5   1       80.38       80.64      2.73 o 
  -3   5   1      698.97      687.25     11.18 o 
  -2   5   1       15.04       11.15      2.61 o 
  -1   5   1      295.80      280.69      7.34 o 
   0   5   1       12.83       24.13      3.15 o 
   1   5   1      446.25      437.61      6.03 o 
   2   5   1      878.62      849.03     14.12 o 
   3   5   1     1109.83     1098.76      9.27 o 
   4   5   1        1.56        1.22      0.97 o 
   5   5   1      115.13       93.09      3.42 o 
   6   5   1      254.00      266.41     13.17 o 
   7   5   1      620.57      625.39     16.58 o 
   8   5   1      273.45      306.69      9.17 o 
   9   5   1       67.40       61.18     18.87 o 
  -9   6   1       56.30       38.70     13.66 o 
  -8   6   1       35.07       25.16     11.95 o 
  -7   6   1       13.75       10.65      4.86 o 
  -6   6   1       36.11       36.10      3.34 o 
  -5   6   1       21.55       22.68      5.46 o 
  -4   6   1      767.99      806.35     13.57 o 
  -3   6   1     1478.31     1424.65     37.35 o 
  -2   6   1      241.59      263.98      4.22 o 
  -1   6   1      122.61      103.23      2.64 o 
   0   6   1        6.37        6.05      0.91 o 
   1   6   1     3319.77     3449.02    147.11 o 
   2   6   1     1905.31     1817.17     14.51 o 
   3   6   1      106.75      136.93      4.04 o 
   4   6   1      270.80      262.78      4.81 o 
   5   6   1      272.55      273.58      6.56 o 
   6   6   1      164.56      183.90     13.03 o 
   7   6   1        2.06        2.60      6.01 o 
   8   6   1        4.22        7.06      3.11 o 
   9   6   1       57.65       38.99     14.30 o 
  -9   7   1      141.49      176.93     21.69 o 
  -8   7   1        8.27        8.25      5.08 o 
  -7   7   1      124.47      116.55      8.40 o 
  -6   7   1      211.13      209.37     11.85 o 
  -5   7   1     1728.20     1805.90     60.12 o 
  -4   7   1      151.12      156.44      4.72 o 
  -3   7   1       34.41       44.93      5.60 o 
  -2   7   1     1627.13     1711.04     18.33 o 
  -1   7   1       65.95       70.26      2.63 o 
   0   7   1     1730.43     1846.54     18.94 o 
   1   7   1       55.23       48.93      2.27 o 
   2   7   1     1685.58     1710.88     16.20 o 
   3   7   1     2217.04     2354.24     35.92 o 
   4   7   1       37.90       37.98      6.82 o 
   5   7   1       50.24       56.11      8.08 o 
   6   7   1       13.11       11.38      4.91 o 
   7   7   1      154.74      179.48     19.08 o 
   8   7   1        4.20        7.96      3.23 o 
   9   7   1        0.00        3.67      3.09 o 
  -9   8   1       25.76       26.87     12.17 o 
  -8   8   1       27.52       19.02      7.70 o 
  -7   8   1       22.83       16.27      6.20 o 
  -6   8   1      311.39      305.94     10.15 o 
  -5   8   1       10.52        7.97      2.71 o 
  -4   8   1       69.58       71.67      3.22 o 
  -3   8   1       17.65       12.89      2.24 o 
  -2   8   1     1053.22     1072.35     12.37 o 
  -1   8   1     2165.98     2466.98     26.51 o 
   0   8   1      533.22      588.97      7.93 o 
   1   8   1      121.61      161.23      3.46 o 
   2   8   1        2.64        3.38      1.17 o 
   3   8   1      556.13      596.03     11.07 o 
   4   8   1      921.34      967.08     38.37 o 
   5   8   1       52.73       61.45      9.25 o 
   6   8   1       41.62       44.20      9.60 o 
   7   8   1      167.62      175.79     22.39 o 
   8   8   1        5.92        3.00      4.61 o 
   9   8   1        2.90        5.09      3.17 o 
  -8   9   1        4.96        3.57      3.84 o 
  -7   9   1       22.58       25.30      4.79 o 
  -6   9   1      195.94      203.78     12.44 o 
  -5   9   1      174.43      181.67      8.67 o 
  -4   9   1        0.07        0.89      0.83 o 
  -3   9   1     2712.03     2800.76     46.75 o 
  -2   9   1      202.25      219.09      4.85 o 
  -1   9   1       17.92       13.99      3.00 o 
   0   9   1      262.67      241.06      4.05 o 
   1   9   1     2831.74     2877.17     40.89 o 
   2   9   1       65.37       60.05      2.00 o 
   3   9   1      706.50      687.01     10.34 o 
   4   9   1      203.42      201.66      7.74 o 
   5   9   1       78.65       74.91     17.59 o 
   6   9   1       33.72       34.69      8.93 o 
   7   9   1      127.69      109.92      7.18 o 
   8   9   1        6.54        6.72      2.95 o 
  -8  10   1        2.96       -2.81      5.66 o 
  -7  10   1       18.51       14.13      4.05 o 
  -6  10   1       31.19       13.75      5.12 o 
  -5  10   1      347.38      380.39     21.00 o 
  -4  10   1     1003.38     1057.83     28.52 o 
  -3  10   1      291.90      297.76      5.46 o 
  -2  10   1       12.65        8.13      2.62 o 
  -1  10   1     1466.67     1415.44     26.00 o 
   0  10   1      125.11      124.98      4.26 o 
   1  10   1       61.40       56.43      2.44 o 
   2  10   1     1325.76     1282.03     27.68 o 
   3  10   1      172.03      191.59      5.09 o 
   4  10   1      436.39      459.42      8.88 o 
   5  10   1       13.70       18.28      5.66 o 
   6  10   1       52.43       63.92     13.14 o 
   7  10   1       11.61       10.08      8.58 o 
   8  10   1      738.78      737.77     35.53 o 
  -8  11   1       26.10       28.26      9.67 o 
  -7  11   1      401.58      409.67     22.27 o 
  -6  11   1     2513.52     2711.27     38.25 o 
  -5  11   1      130.96      128.47      9.66 o 
  -4  11   1        0.82        0.35      3.02 o 
  -3  11   1      495.29      496.67      8.69 o 
  -2  11   1      199.97      173.87      7.10 o 
  -1  11   1      123.47      119.96      4.11 o 
   0  11   1      197.38      172.15      5.16 o 
   1  11   1       84.61       78.12      3.43 o 
   2  11   1      359.39      365.12      7.20 o 
   3  11   1      166.03      176.71      4.64 o 
   4  11   1     2593.27     2620.67     54.52 o 
   5  11   1      991.94     1047.04     28.24 o 
   6  11   1      328.26      320.55     14.30 o 
   7  11   1        9.81        3.30      4.25 o 
   8  11   1      218.79      226.07     12.24 o 
  -8  12   1        1.63        2.71      4.07 o 
  -7  12   1      164.37      184.05     11.08 o 
  -6  12   1        0.02        3.04      3.29 o 
  -5  12   1      136.06      140.54     13.45 o 
  -4  12   1      667.03      712.17     36.02 o 
  -3  12   1        8.20       12.71      2.80 o 
  -2  12   1     2735.99     2546.82     42.30 o 
  -1  12   1     3970.67     3803.96     41.09 o 
   0  12   1     1382.90     1378.46     21.04 o 
   1  12   1      295.75      312.13      6.36 o 
   2  12   1     2010.13     2039.54     24.82 o 
   3  12   1      910.56      931.54     20.83 o 
   4  12   1      225.83      207.14      8.05 o 
   5  12   1      105.66       98.60      8.75 o 
   6  12   1      158.95      135.67     11.73 o 
   7  12   1      696.39      715.45     25.50 o 
   8  12   1      511.05      563.25     18.96 o 
  -7  13   1       89.09       89.72     20.20 o 
  -6  13   1       12.50        6.50      5.79 o 
  -5  13   1      157.07      157.58     10.78 o 
  -4  13   1       13.17       16.60      5.91 o 
  -3  13   1     1868.53     1883.61     43.50 o 
  -2  13   1     1781.73     1683.53     35.99 o 
  -1  13   1      186.11      179.98      5.86 o 
   0  13   1     2567.26     2515.00     20.34 o 
   1  13   1     1001.97     1035.81     16.78 o 
   2  13   1       86.30       86.93      5.01 o 
   3  13   1      175.71      167.82      6.32 o 
   4  13   1      120.57      112.50      8.30 o 
   5  13   1      574.06      572.56     25.23 o 
   6  13   1        0.77        2.57      3.21 o 
   7  13   1      361.72      374.93     17.72 o 
  -7  14   1      138.19      136.48      9.55 o 
  -6  14   1        3.75        5.93      3.94 o 
  -5  14   1        0.51       -1.93      4.40 o 
  -4  14   1     1019.85     1033.39     38.43 o 
  -3  14   1      120.49      114.31      8.83 o 
  -2  14   1      314.29      304.87     12.15 o 
  -1  14   1     1771.06     1770.79     28.21 o 
   0  14   1       52.65       55.34      4.87 o 
   1  14   1      505.73      447.83      7.12 o 
   2  14   1     1187.14     1114.15     21.83 o 
   3  14   1       37.39       43.11      7.54 o 
   4  14   1       85.94       82.57     13.29 o 
   5  14   1      201.28      194.77      9.05 o 
   6  14   1      282.11      266.84      9.52 o 
   7  14   1      254.41      234.90     16.19 o 
  -6  15   1        2.01        5.17      4.16 o 
  -5  15   1      107.30      111.77     29.29 o 
  -4  15   1      245.61      257.80     11.71 o 
  -3  15   1        2.17        0.41      3.75 o 
  -2  15   1       67.23       79.80      9.71 o 
  -1  15   1       22.30       21.29      4.09 o 
   0  15   1       30.99       41.70      7.19 o 
   1  15   1        1.35        0.64      2.27 o 
   2  15   1      460.24      437.87     11.25 o 
   3  15   1      116.38      142.83     11.69 o 
   4  15   1       12.46        7.82      3.78 o 
   5  15   1       78.32       64.27     17.65 o 
   6  15   1        9.43        5.09      3.37 o 
  -6  16   1       75.56       59.86     21.64 o 
  -5  16   1       94.06       63.60     18.30 o 
  -4  16   1      252.01      233.17     17.40 o 
  -3  16   1        0.03        3.05      2.49 o 
  -2  16   1       26.73       33.01      6.26 o 
  -1  16   1        6.27        2.43      2.10 o 
   0  16   1      200.10      195.85      6.03 o 
   1  16   1        6.01       10.14      3.57 o 
   2  16   1      210.56      183.94      9.91 o 
   3  16   1      111.10       90.35     12.50 o 
   4  16   1       55.96       50.52     10.49 o 
   5  16   1        0.82        3.60      4.03 o 
   6  16   1        0.16        2.20      4.85 o 
  -5  17   1      191.47      193.54     12.09 o 
  -4  17   1       10.98       12.36      5.79 o 
  -3  17   1       74.59       68.80     12.19 o 
  -2  17   1      151.33      147.73     10.56 o 
  -1  17   1        2.15        4.76      2.35 o 
   0  17   1      161.61      156.81      6.33 o 
   1  17   1      367.81      366.17     10.49 o 
   2  17   1        0.08        0.56      3.65 o 
   3  17   1      144.39      130.00      6.94 o 
   4  17   1       86.32       75.18     16.86 o 
   5  17   1       12.04        8.31      6.31 o 
  -5  18   1        5.82        3.40      5.42 o 
  -4  18   1       72.41       89.52     13.13 o 
  -3  18   1      828.85      914.60     25.07 o 
  -2  18   1      263.61      274.34      9.40 o 
  -1  18   1      374.72      411.06     16.36 o 
   0  18   1      334.34      370.41     12.49 o 
   1  18   1      799.71      910.37     34.41 o 
   2  18   1      144.33      159.59      5.99 o 
   3  18   1       23.04       27.26      5.91 o 
   4  18   1        4.79        5.65      3.40 o 
   5  18   1       53.28       29.95      7.99 o 
  -4  19   1       31.53       25.62      5.54 o 
  -3  19   1       81.70       91.81     16.27 o 
  -2  19   1       32.77       25.56      6.60 o 
  -1  19   1        4.93        8.72      2.76 o 
   0  19   1       53.55       55.09      4.87 o 
   1  19   1      449.42      527.46     16.05 o 
   2  19   1      168.51      160.44      6.63 o 
   3  19   1       93.39       93.37      6.17 o 
   4  19   1      191.31      205.91      9.31 o 
  -2  20   1       22.85       16.73      5.79 o 
  -1  20   1       60.21       48.90     14.65 o 
   0  20   1       92.76       87.17     21.96 o 
   1  20   1      212.35      236.65      8.46 o 
   2  20   1      354.49      365.82     23.06 o 
  -9   0   2        2.06        6.30      2.56 o 
  -8   0   2       66.06       77.37     10.88 o 
  -7   0   2       46.04       50.86     11.86 o 
  -6   0   2        1.57        2.21      2.34 o 
  -5   0   2      354.92      396.36     11.73 o 
  -4   0   2      796.72      745.38     10.60 o 
  -3   0   2     4284.88     4156.75     52.43 o 
  -1   0   2     2614.77     2350.01     27.23 o 
   0   0   2     5109.61     4934.66     60.50 o 
   1   0   2      205.92      171.29      2.68 o 
   2   0   2      664.06      702.12     20.65 o 
   3   0   2      687.00      599.82     12.99 o 
   4   0   2      112.95      125.46      4.20 o 
   5   0   2      550.11      613.68     11.92 o 
   6   0   2     1215.07     1212.46     28.94 o 
   7   0   2      615.74      664.46     22.06 o 
   8   0   2      651.23      674.86     15.38 o 
   9   0   2      179.62      206.39     13.33 o 
  -9   1   2       70.51       56.50     14.93 o 
  -8   1   2       40.34       48.46      9.00 o 
  -7   1   2      200.26      214.33      9.20 o 
  -6   1   2        2.59        4.98      1.69 o 
  -5   1   2       15.36       19.12      3.10 o 
  -4   1   2    14534.57    14543.42    108.81 o 
  -3   1   2      817.30      914.95      7.55 o 
  -1   1   2        7.65        9.06      1.54 o 
   0   1   2     5825.68     5404.39     66.06 o 
   1   1   2       13.40       13.76      0.52 o 
   2   1   2     5492.72     4865.70     40.22 o 
   3   1   2      680.22      742.62      9.11 o 
   4   1   2      769.59      703.80      8.31 o 
   5   1   2     1172.95     1260.47     21.36 o 
   6   1   2     1541.17     1624.12     32.13 o 
   7   1   2      120.96      122.81      3.87 o 
   8   1   2        0.34        3.11      1.88 o 
   9   1   2      244.19      254.95     15.57 o 
  -9   2   2       80.77       52.59     18.07 o 
  -8   2   2       10.06       10.11      3.37 o 
  -7   2   2       11.70        8.21      3.03 o 
  -6   2   2       36.20       37.91      4.54 o 
  -5   2   2      201.96      198.50      5.47 o 
  -4   2   2        0.50        4.49      1.47 o 
  -3   2   2      884.87      960.33     13.99 o 
  -2   2   2       91.36       89.97      3.86 o 
  -1   2   2      382.98      431.16     13.71 o 
   0   2   2     5867.60     5433.08     66.75 o 
   1   2   2     1975.46     1752.28     10.87 o 
   2   2   2      155.74      163.58      2.34 o 
   3   2   2       55.34       55.44      2.13 o 
   4   2   2      161.30      142.56      3.64 o 
   5   2   2       19.09       14.24      3.63 o 
   6   2   2      522.52      524.95     11.30 o 
   7   2   2      314.09      337.59      9.78 o 
   8   2   2        0.29       -1.64      3.54 o 
   9   2   2        0.23        1.80      2.24 o 
  -9   3   2       12.22        8.98      8.39 o 
  -8   3   2        2.20        2.84      2.50 o 
  -7   3   2      372.24      365.97     10.25 o 
  -6   3   2       25.22       22.30      4.57 o 
  -5   3   2       24.74       36.05      3.75 o 
  -4   3   2      152.23      142.55      3.49 o 
  -3   3   2      541.89      589.05     12.13 o 
  -2   3   2      293.83      313.86      6.03 o 
  -1   3   2      375.49      387.06     17.80 o 
   0   3   2       92.92       81.98      1.67 o 
   1   3   2      775.17      715.76      9.28 o 
   2   3   2      397.37      383.84      4.77 o 
   3   3   2      293.62      280.36      3.57 o 
   4   3   2      467.25      474.05      8.98 o 
   5   3   2       31.55       35.50      5.35 o 
   6   3   2       68.86       69.00      3.61 o 
   7   3   2        3.70        2.78      3.31 o 
   8   3   2        0.90        2.86      2.51 o 
   9   3   2        0.28        1.35      3.77 o 
  -9   4   2       70.83       41.38     17.58 o 
  -8   4   2      167.24      170.71     14.10 o 
  -7   4   2       57.81       57.56      4.35 o 
  -6   4   2       51.75       52.61      7.18 o 
  -5   4   2       20.76       20.15      4.25 o 
  -4   4   2      523.10      512.84     11.98 o 
  -3   4   2        3.36        3.47      1.47 o 
  -2   4   2       36.11       31.59      4.71 o 
  -1   4   2       22.10       22.89      2.18 o 
   0   4   2     1230.82     1370.00     13.77 o 
   1   4   2     1140.29     1087.42      6.96 o 
   2   4   2      739.22      733.65     11.35 o 
   3   4   2      874.18      864.58     17.89 o 
   4   4   2       44.31       41.98      3.58 o 
   5   4   2     1407.15     1503.96     24.31 o 
   6   4   2        0.03        2.32      1.23 o 
   7   4   2       31.49       44.48     12.24 o 
   8   4   2       14.57       14.31      4.53 o 
   9   4   2       78.15       62.25     20.58 o 
  -9   5   2      120.71      108.78      8.44 o 
  -8   5   2      144.72      117.94      7.13 o 
  -7   5   2      217.60      224.98     10.49 o 
  -6   5   2      206.92      210.27      7.77 o 
  -5   5   2       50.62       56.08      4.09 o 
  -4   5   2      137.71      126.13      4.00 o 
  -3   5   2       19.95       23.33      4.57 o 
  -2   5   2      111.07      130.84      3.43 o 
  -1   5   2      493.28      498.59      9.36 o 
   0   5   2      287.67      269.12      4.79 o 
   1   5   2     2345.50     2316.83     17.85 o 
   2   5   2     1825.59     1871.84     28.49 o 
   3   5   2      652.20      660.43     11.66 o 
   4   5   2     1167.09     1247.40     36.36 o 
   5   5   2     1182.96     1238.41     27.39 o 
   6   5   2      172.71      188.58     12.76 o 
   7   5   2       26.76       30.44      8.48 o 
   8   5   2        5.42        5.67      3.57 o 
   9   5   2       15.24       10.78      6.95 o 
  -9   6   2      114.97       76.47     25.32 o 
  -8   6   2       26.23       20.49      4.53 o 
  -7   6   2       49.66       53.85     13.08 o 
  -6   6   2        5.10        3.98      2.28 o 
  -5   6   2     2177.22     2311.12     42.47 o 
  -4   6   2      169.37      172.68      5.72 o 
  -3   6   2      361.29      321.74      6.62 o 
  -2   6   2        8.10       21.95      2.70 o 
  -1   6   2     2362.65     2264.21     20.70 o 
   0   6   2     2857.81     2939.57     33.27 o 
   1   6   2      294.59      275.47      4.81 o 
   2   6   2      162.63      237.37      5.72 o 
   3   6   2        0.86        0.12      2.37 o 
   4   6   2      631.09      688.88     18.33 o 
   5   6   2       19.91       15.36      5.35 o 
   6   6   2      306.38      329.60     10.77 o 
   7   6   2       29.48       30.20      7.20 o 
   8   6   2        0.13        5.83      3.10 o 
   9   6   2      356.47      343.80     19.15 o 
  -9   7   2       61.15       54.65     22.09 o 
  -8   7   2        9.92        7.74      5.46 o 
  -7   7   2      470.77      467.16     21.16 o 
  -6   7   2      197.86      213.38      4.88 o 
  -5   7   2      331.91      363.04      8.91 o 
  -4   7   2      260.14      252.17      6.65 o 
  -3   7   2      485.80      538.12     13.03 o 
  -2   7   2        0.36        0.96      1.05 o 
  -1   7   2      149.59      145.22      3.59 o 
   0   7   2      539.81      578.80      7.66 o 
   1   7   2     6306.17     6412.49     40.69 o 
   2   7   2      159.99      147.16      1.72 o 
   3   7   2      768.79      766.22     13.51 o 
   4   7   2       70.08       91.28      4.27 o 
   5   7   2      485.79      464.54      8.48 o 
   6   7   2      154.38      160.22     14.63 o 
   7   7   2      844.45      901.87     31.82 o 
   8   7   2      129.64      129.22      8.90 o 
   9   7   2       15.38       11.11      6.30 o 
  -9   8   2        9.13        4.98      4.46 o 
  -8   8   2       49.77       38.31     12.14 o 
  -7   8   2       12.10       14.75      3.38 o 
  -6   8   2      163.79      163.25      8.89 o 
  -5   8   2      640.50      663.20     14.90 o 
  -4   8   2       46.05       36.80      5.35 o 
  -3   8   2     2871.25     2793.70     41.69 o 
  -2   8   2     3242.26     3110.84     66.83 o 
  -1   8   2     5886.53     6019.27     60.76 o 
   0   8   2       92.77      119.77      3.34 o 
   1   8   2      340.25      317.74      5.19 o 
   2   8   2       61.94       94.65      3.78 o 
   3   8   2      795.62      871.03     16.35 o 
   4   8   2       35.40       41.37      9.37 o 
   5   8   2      167.73      185.03      7.59 o 
   6   8   2      124.75      130.38     10.74 o 
   7   8   2      834.75      851.47     20.91 o 
   8   8   2      360.23      351.85     12.72 o 
   9   8   2     1436.66     1512.77     52.03 o 
  -8   9   2       25.00       20.56      8.64 o 
  -7   9   2       51.52       42.13     11.48 o 
  -6   9   2      412.22      414.89     13.56 o 
  -5   9   2      298.07      301.81     10.29 o 
  -4   9   2      936.69      997.73     16.62 o 
  -3   9   2        1.41        4.61      1.86 o 
  -2   9   2      137.21      143.95      3.64 o 
  -1   9   2      100.61       89.86      2.76 o 
   0   9   2      796.90      819.80     11.09 o 
   1   9   2     2427.61     2439.66     47.94 o 
   2   9   2      219.27      211.97      4.82 o 
   3   9   2      474.44      479.54     10.31 o 
   4   9   2      229.09      209.16      6.83 o 
   5   9   2      415.01      403.25     10.42 o 
   6   9   2      358.76      338.37     12.22 o 
   7   9   2      276.34      282.70     12.25 o 
   8   9   2       14.76       14.53      5.20 o 
  -8  10   2       12.97        5.83      6.42 o 
  -7  10   2      768.26      787.20     37.13 o 
  -6  10   2       78.03       78.99     20.85 o 
  -5  10   2      126.71      140.74      8.57 o 
  -4  10   2      465.22      472.40     10.49 o 
  -3  10   2       12.68       16.65      1.39 o 
  -2  10   2      529.66      517.60      8.12 o 
  -1  10   2       20.35       26.11      3.38 o 
   0  10   2      344.65      297.07      5.73 o 
   1  10   2      462.77      459.13      8.03 o 
   2  10   2      560.83      643.07      9.75 o 
   3  10   2      260.51      259.43      7.76 o 
   4  10   2      217.23      210.68      7.76 o 
   5  10   2      469.80      475.22     14.14 o 
   6  10   2       72.20       59.01     14.18 o 
   7  10   2        1.07       -1.43      3.59 o 
   8  10   2        8.35        7.23      3.81 o 
  -8  11   2        1.01        7.93      5.88 o 
  -7  11   2      260.90      255.65     10.96 o 
  -6  11   2      373.85      416.42     17.42 o 
  -5  11   2      590.57      611.19     26.16 o 
  -4  11   2       17.83       15.64      3.58 o 
  -3  11   2        8.96        6.81      1.73 o 
  -2  11   2       62.26       55.41      3.09 o 
  -1  11   2       26.59       28.05      2.79 o 
   0  11   2       12.21       21.15      4.72 o 
   1  11   2       43.23       53.16      4.32 o 
   2  11   2       41.08       47.27      2.49 o 
   3  11   2      993.10      990.74     13.46 o 
   4  11   2      152.75      164.72     11.84 o 
   5  11   2      292.07      307.99      8.25 o 
   6  11   2       26.86       29.48      5.68 o 
   7  11   2      486.62      510.09     17.85 o 
   8  11   2       55.24       44.38     15.08 o 
  -8  12   2        9.11       10.83      9.57 o 
  -7  12   2       23.43       17.99     10.02 o 
  -6  12   2      214.77      195.16      9.60 o 
  -5  12   2        0.02        5.07      2.93 o 
  -4  12   2      338.72      357.06     14.38 o 
  -3  12   2       51.56       53.07      6.14 o 
  -2  12   2      800.19      822.61     26.96 o 
  -1  12   2        1.06        5.25      2.07 o 
   0  12   2      340.61      334.71      9.69 o 
   1  12   2      742.36      735.87      9.50 o 
   2  12   2      870.26      876.72      8.91 o 
   3  12   2      647.65      640.67     22.45 o 
   4  12   2      319.44      310.15      9.55 o 
   5  12   2        1.63        4.46      2.65 o 
   6  12   2      159.02      141.66     10.35 o 
   7  12   2      167.99      161.04     11.19 o 
  -7  13   2        3.11        2.56      4.47 o 
  -6  13   2      562.78      556.99     27.88 o 
  -5  13   2      399.31      445.79     18.46 o 
  -4  13   2       27.03       28.78      7.27 o 
  -3  13   2      167.37      166.60      4.67 o 
  -2  13   2        0.18        1.06      1.43 o 
  -1  13   2      241.70      217.28      5.72 o 
   0  13   2      665.48      639.67     10.79 o 
   1  13   2        2.11        2.58      2.29 o 
   2  13   2     1859.12     1842.47     27.62 o 
   3  13   2       11.62       14.66      3.32 o 
   4  13   2      960.21      955.64     30.17 o 
   5  13   2       52.49       56.38     16.47 o 
   6  13   2      274.26      260.95     17.29 o 
   7  13   2        0.05        3.87      3.94 o 
  -7  14   2       10.68       13.01      5.70 o 
  -6  14   2       27.89       28.29      5.92 o 
  -5  14   2       10.93       12.85      5.61 o 
  -4  14   2      337.21      358.85     14.59 o 
  -3  14   2       32.29       33.86      8.24 o 
  -2  14   2      422.57      374.43      9.52 o 
  -1  14   2      608.96      611.78     12.54 o 
   0  14   2      121.91      125.50      4.30 o 
   1  14   2      196.69      202.68      5.15 o 
   2  14   2      121.12      114.16      4.70 o 
   3  14   2      331.14      330.94      9.56 o 
   4  14   2        0.31        0.37      3.27 o 
   5  14   2       10.49        7.89      5.59 o 
   6  14   2       62.56       50.70     15.84 o 
   7  14   2        2.44        6.54      2.92 o 
  -6  15   2        0.54        3.49      5.08 o 
  -5  15   2       33.78       33.53      8.16 o 
  -4  15   2       12.54       11.70      5.14 o 
  -3  15   2        1.13        6.23      5.80 o 
  -2  15   2        0.12        0.80      2.08 o 
  -1  15   2       66.64       60.49      3.20 o 
   0  15   2     1315.97     1279.62     25.26 o 
   1  15   2      213.96      195.19      4.23 o 
   2  15   2      153.21      112.50      7.48 o 
   3  15   2       42.01       39.67      7.10 o 
   4  15   2      379.73      392.70     11.86 o 
   5  15   2      115.95      102.77     21.13 o 
   6  15   2       11.79        6.69      3.82 o 
  -6  16   2        1.90        1.19      7.42 o 
  -5  16   2      161.00      162.88     23.02 o 
  -4  16   2      550.93      549.85     25.37 o 
  -3  16   2      134.78      146.98      5.70 o 
  -2  16   2      762.05      819.15     21.33 o 
  -1  16   2      358.70      372.67      7.10 o 
   0  16   2      214.83      233.31      4.81 o 
   1  16   2      686.13      634.07      8.80 o 
   2  16   2       56.71       62.01      9.87 o 
   3  16   2       31.86       33.39      6.60 o 
   4  16   2        3.60        2.98      2.54 o 
   5  16   2        9.51       11.46      6.54 o 
   6  16   2      393.54      434.45     31.50 o 
  -5  17   2       24.49       21.40      6.96 o 
  -4  17   2       71.34       56.46     16.21 o 
  -3  17   2      135.87      140.69     15.52 o 
  -2  17   2       75.07       54.38     11.31 o 
  -1  17   2       11.98       16.78      4.62 o 
   0  17   2      217.65      200.50      7.43 o 
   1  17   2      194.10      219.89      6.74 o 
   2  17   2      304.91      327.52      8.93 o 
   3  17   2      219.18      202.70     11.94 o 
   4  17   2      697.80      714.34     20.97 o 
   5  17   2       87.68      105.23     12.31 o 
  -4  18   2      259.00      241.15     12.94 o 
  -3  18   2       39.73       38.55      9.06 o 
  -2  18   2        1.40        4.43      2.36 o 
  -1  18   2       44.06       37.94      7.31 o 
   0  18   2       80.04       80.84      4.52 o 
   1  18   2       47.64       52.58     11.08 o 
   2  18   2        0.82        3.66      3.15 o 
   3  18   2        3.85        4.57      3.45 o 
   4  18   2        6.93        8.34      3.52 o 
  -4  19   2      179.21      183.58     12.07 o 
  -3  19   2       18.07       20.51      6.97 o 
  -2  19   2       42.52       31.60      7.30 o 
  -1  19   2      104.33      108.55      5.78 o 
   0  19   2       18.94       19.26      7.29 o 
   1  19   2       24.44       29.10      7.64 o 
   2  19   2      403.57      404.39     15.12 o 
   3  19   2       58.78       54.56     14.77 o 
  -2  20   2       13.48       13.72      5.42 o 
  -1  20   2       87.47      106.75     15.88 o 
   0  20   2      122.66      141.69      5.93 o 
   1  20   2        2.32        4.76      2.38 o 
   2  20   2      145.82      177.97      8.78 o 
  -9   1   3        3.91        0.98      2.08 o 
  -8   1   3      309.33      345.04      8.54 o 
  -7   1   3       30.13       28.00      5.57 o 
  -6   1   3      299.19      313.55      9.53 o 
  -5   1   3       86.90       88.67      3.62 o 
  -4   1   3     3435.73     3428.62     27.47 o 
  -3   1   3     1313.42     1306.37     14.07 o 
  -2   1   3     7333.78     7187.22     79.09 o 
  -1   1   3     2529.27     2429.85     19.85 o 
   0   1   3     7952.89     7375.56     90.51 o 
   1   1   3      231.54      234.16      3.21 o 
   2   1   3     1743.03     1626.58     11.87 o 
   3   1   3      393.60      437.03      5.90 o 
   4   1   3     2287.36     2231.29     29.77 o 
   5   1   3       66.01       63.18      1.93 o 
   6   1   3      274.96      270.09      6.59 o 
   7   1   3       23.38       13.90      2.86 o 
   8   1   3       29.18       30.10      6.07 o 
   9   1   3       78.58       87.01      8.21 o 
  -9   2   3      216.58      214.52     14.51 o 
  -8   2   3        0.01        3.03      2.36 o 
  -7   2   3        7.84       11.35      3.66 o 
  -6   2   3      679.71      698.15     13.93 o 
  -5   2   3      579.92      603.36     12.71 o 
  -4   2   3      867.92      910.59     13.45 o 
  -3   2   3     1046.69     1105.93     22.79 o 
  -2   2   3     7113.45     6462.20     65.85 o 
  -1   2   3     7030.69     6438.88     57.57 o 
   0   2   3      779.45      766.67     12.99 o 
   1   2   3        0.89        3.92      1.03 o 
   2   2   3      860.13      774.18     10.84 o 
   3   2   3       55.17       62.00      4.22 o 
   4   2   3       71.54       63.64      3.01 o 
   5   2   3      271.44      291.42      6.06 o 
   6   2   3      285.60      276.46      7.84 o 
   7   2   3        3.72        4.32      1.98 o 
   8   2   3      569.79      563.97     11.07 o 
   9   2   3        2.15        4.97      4.63 o 
  -9   3   3      260.49      290.95     21.67 o 
  -8   3   3      362.69      403.90     13.11 o 
  -7   3   3       13.02       15.07      4.15 o 
  -6   3   3       56.27       51.45      4.30 o 
  -5   3   3        7.73       18.51      4.10 o 
  -4   3   3       13.92       11.28      2.91 o 
  -3   3   3       11.41       21.61      4.55 o 
  -2   3   3     1083.97     1093.34     11.97 o 
  -1   3   3       88.11       89.14      3.14 o 
   0   3   3       11.04       11.15      1.97 o 
   1   3   3     2301.46     2253.08     22.45 o 
   2   3   3        6.06       11.41      0.82 o 
   3   3   3     7744.39     7648.33     78.93 o 
   4   3   3      580.97      557.11      9.33 o 
   5   3   3      229.10      253.73      6.92 o 
   6   3   3       96.96       96.33      4.34 o 
   7   3   3        0.63        3.11      2.76 o 
   8   3   3       38.85       34.00     11.08 o 
   9   3   3       12.07       17.17      5.35 o 
  -9   4   3       45.78       37.63     11.17 o 
  -8   4   3       17.25       16.36      6.99 o 
  -7   4   3       15.92       14.04      3.62 o 
  -6   4   3      223.21      227.36      8.47 o 
  -5   4   3      646.38      698.30     14.55 o 
  -4   4   3      392.46      378.74     16.38 o 
  -3   4   3     2166.47     2102.86     19.52 o 
  -2   4   3       26.92       25.37      2.26 o 
  -1   4   3     1979.49     1898.80     18.57 o 
   0   4   3       58.74       48.57      2.01 o 
   1   4   3      884.38      872.02     16.18 o 
   2   4   3       11.11       14.59      1.53 o 
   3   4   3      913.06      911.50     15.59 o 
   4   4   3        1.05        3.58      1.13 o 
   5   4   3     1604.84     1617.90     38.18 o 
   6   4   3      479.26      484.57     11.70 o 
   7   4   3      327.00      327.64     10.04 o 
   8   4   3      556.25      623.39     18.73 o 
   9   4   3       36.05       35.38     11.35 o 
  -9   5   3       14.56        8.18      4.99 o 
  -8   5   3      169.54      199.42     29.27 o 
  -7   5   3      174.04      178.50      5.51 o 
  -6   5   3       79.25       80.98      3.91 o 
  -5   5   3      128.20      143.52      5.31 o 
  -4   5   3        3.25        2.82      1.37 o 
  -3   5   3      337.30      343.14      6.89 o 
  -2   5   3       36.31       35.70      3.62 o 
  -1   5   3      260.48      266.62      5.62 o 
   0   5   3     1480.63     1395.21     20.60 o 
   1   5   3     2584.12     2410.86     31.06 o 
   2   5   3      576.01      734.91      8.60 o 
   3   5   3      523.78      439.66      8.40 o 
   4   5   3      857.78      843.13     20.77 o 
   5   5   3      315.54      312.47      8.82 o 
   6   5   3      781.02      816.11     16.19 o 
   7   5   3      131.05      124.67      6.05 o 
   8   5   3       79.28       75.29      8.08 o 
   9   5   3       55.02       41.56     14.46 o 
  -9   6   3       33.18       19.76      6.30 o 
  -8   6   3        5.85        5.07      4.97 o 
  -7   6   3      155.11      152.28      9.98 o 
  -6   6   3      125.97      131.51      5.03 o 
  -5   6   3      545.18      516.81      8.07 o 
  -4   6   3      533.36      569.93     13.57 o 
  -3   6   3        3.77        2.94      1.52 o 
  -2   6   3       58.22       68.12      4.49 o 
  -1   6   3     3707.40     3756.41     60.40 o 
   0   6   3      389.68      385.18      6.73 o 
   1   6   3      675.23      740.73     10.21 o 
   2   6   3        0.18        5.30      1.03 o 
   3   6   3      221.07      219.67      4.68 o 
   4   6   3      198.51      217.65      6.47 o 
   5   6   3        2.39        1.81      2.98 o 
   6   6   3        3.80        3.47      2.75 o 
   7   6   3      164.22      168.02      7.78 o 
   8   6   3      408.28      430.90     21.29 o 
   9   6   3       38.85       26.62      9.37 o 
  -9   7   3       22.58       12.01      6.25 o 
  -8   7   3      119.73      107.76     12.48 o 
  -7   7   3      614.82      629.57     24.32 o 
  -6   7   3       31.97       31.41      6.79 o 
  -5   7   3        7.55        9.59      3.41 o 
  -4   7   3      348.16      388.33      8.61 o 
  -3   7   3      221.58      246.37      6.99 o 
  -2   7   3      517.71      595.44     10.05 o 
  -1   7   3      726.27      734.10      7.89 o 
   0   7   3     4578.14     4719.39     88.19 o 
   1   7   3     1157.13     1225.28     19.02 o 
   2   7   3      192.52      221.09      5.63 o 
   3   7   3       52.75       43.57      4.12 o 
   4   7   3      373.16      393.51     16.81 o 
   5   7   3       24.41       14.89      5.25 o 
   6   7   3       14.98       24.36      5.73 o 
   7   7   3      102.20      109.72      8.49 o 
   8   7   3       13.00       12.29      3.12 o 
   9   7   3      567.65      601.47     18.89 o 
  -9   8   3       93.55      102.35     10.45 o 
  -8   8   3       89.07       66.12     20.90 o 
  -7   8   3       39.31       42.83     10.93 o 
  -6   8   3       62.10       66.50     16.02 o 
  -5   8   3      207.37      217.54     10.73 o 
  -4   8   3      622.37      637.59     13.31 o 
  -3   8   3      336.76      363.59      8.74 o 
  -2   8   3       80.88      101.69      2.47 o 
  -1   8   3       96.53      129.53      3.73 o 
   0   8   3       17.30       28.21      4.20 o 
   1   8   3     1090.08     1199.23      9.92 o 
   2   8   3      933.34      983.59     16.10 o 
   3   8   3      209.24      199.82      9.61 o 
   4   8   3        3.06        6.38      3.05 o 
   5   8   3      149.47      148.22      6.47 o 
   6   8   3        0.82        5.81      2.74 o 
   7   8   3        2.47        1.41      6.37 o 
   8   8   3      295.82      289.64     26.38 o 
  -8   9   3       95.07       82.38     25.71 o 
  -7   9   3      163.03      186.16     16.74 o 
  -6   9   3       62.75       59.47     14.71 o 
  -5   9   3      893.53      944.28     29.96 o 
  -4   9   3       35.69       36.36      5.62 o 
  -3   9   3       23.02       18.73      3.31 o 
  -2   9   3       35.14       43.50      4.33 o 
  -1   9   3     1025.41     1130.34     15.77 o 
   0   9   3      102.29      110.83      2.74 o 
   1   9   3     2669.80     2488.70     29.61 o 
   2   9   3      102.70       96.40      2.92 o 
   3   9   3       76.52       71.48      6.82 o 
   4   9   3       91.37       84.48      5.08 o 
   5   9   3      303.47      296.27     10.42 o 
   6   9   3        0.02        0.58      3.53 o 
   7   9   3       11.80       12.11      4.13 o 
   8   9   3      162.09      160.59     12.45 o 
  -8  10   3       22.39       22.35     10.88 o 
  -7  10   3      251.21      252.94     18.36 o 
  -6  10   3      182.78      177.64     14.26 o 
  -5  10   3      571.95      592.67     29.17 o 
  -4  10   3       77.42       62.78      4.75 o 
  -3  10   3      318.58      308.85      6.67 o 
  -2  10   3      308.40      302.95      6.89 o 
  -1  10   3      376.43      391.82     12.21 o 
   0  10   3      301.32      259.76      6.28 o 
   1  10   3      130.14      138.06      3.48 o 
   2  10   3      860.13      932.24     11.81 o 
   3  10   3      180.00      207.47      6.59 o 
   4  10   3       80.26       75.79      4.73 o 
   5  10   3       14.13       12.41      4.14 o 
   6  10   3     1613.94     1747.30     49.33 o 
   7  10   3      252.10      238.79     13.41 o 
   8  10   3       61.91       58.31     19.01 o 
  -8  11   3     1064.54     1076.46     24.74 o 
  -7  11   3       31.69       26.64      9.14 o 
  -6  11   3       10.79        5.12      4.49 o 
  -5  11   3      278.77      288.41      9.36 o 
  -4  11   3      110.95      113.35      4.79 o 
  -3  11   3      343.78      342.70      8.74 o 
  -2  11   3      299.21      303.17      6.19 o 
  -1  11   3       64.79       75.61      3.13 o 
   0  11   3     1271.23     1242.62     22.98 o 
   1  11   3        1.19        1.47      1.66 o 
   2  11   3     1058.37     1040.31     15.47 o 
   3  11   3     1469.85     1442.18     29.98 o 
   4  11   3     1826.45     1759.95     30.50 o 
   5  11   3      225.75      225.40      6.59 o 
   6  11   3       85.21       99.59      8.83 o 
   7  11   3       54.67       49.82     11.18 o 
   8  11   3        5.98        8.40      3.45 o 
  -7  12   3        3.97        3.55      4.15 o 
  -6  12   3       54.85       62.71     13.91 o 
  -5  12   3      161.51      144.45     13.82 o 
  -4  12   3     3095.98     3470.60    190.97 o 
  -3  12   3     1313.92     1245.67     23.06 o 
  -2  12   3      482.85      488.62      7.38 o 
  -1  12   3      103.90      115.12      3.82 o 
   0  12   3     1491.72     1421.63     12.93 o 
   1  12   3     2042.71     2131.49     22.12 o 
   2  12   3      189.43      180.58      4.90 o 
   3  12   3       16.80       19.60      5.99 o 
   4  12   3      286.15      263.85      9.24 o 
   5  12   3      859.44      832.90     24.75 o 
   6  12   3     1715.03     1765.96     28.83 o 
   7  12   3       52.97       48.92     13.47 o 
  -7  13   3       89.49       66.40     20.31 o 
  -6  13   3      114.51      117.41      9.68 o 
  -5  13   3     1533.03     1589.76     58.93 o 
  -4  13   3      358.55      375.76     11.67 o 
  -3  13   3      967.81      964.01     25.80 o 
  -2  13   3     1761.10     1756.80     27.20 o 
  -1  13   3       65.05       65.97      3.60 o 
   0  13   3      420.56      462.78     10.67 o 
   1  13   3        0.12        2.97      1.65 o 
   2  13   3      984.04      908.59     22.55 o 
   3  13   3     1159.52     1218.94     28.14 o 
   4  13   3      388.35      348.48     14.13 o 
   5  13   3      140.23      118.14      7.09 o 
   6  13   3      264.10      282.17     20.10 o 
   7  13   3        4.99        5.66      3.52 o 
  -7  14   3        3.17        3.51      5.64 o 
  -6  14   3      660.32      676.96     23.47 o 
  -5  14   3        0.15        4.05      6.72 o 
  -4  14   3      500.56      531.39     22.48 o 
  -3  14   3      975.29      998.73     23.32 o 
  -2  14   3        1.40        5.76      2.29 o 
  -1  14   3      590.71      564.95      8.96 o 
   0  14   3     1668.86     1526.45     24.58 o 
   1  14   3      144.00      153.95      4.25 o 
   2  14   3       12.74       13.33      3.16 o 
   3  14   3       31.56       22.04      4.74 o 
   4  14   3      309.20      289.25     12.62 o 
   5  14   3      359.90      338.63     11.22 o 
   6  14   3       19.55       15.42      5.21 o 
   7  14   3       85.48       96.23     18.81 o 
  -6  15   3      126.08      126.37     21.07 o 
  -5  15   3       29.36       30.94      7.78 o 
  -4  15   3       36.36       35.84      8.10 o 
  -3  15   3      148.53      138.12      8.16 o 
  -2  15   3        4.62        2.65      2.87 o 
  -1  15   3        9.87        2.30      1.80 o 
   0  15   3      397.53      376.28      7.49 o 
   1  15   3      143.74      147.96      4.65 o 
   2  15   3       70.14       55.28     10.13 o 
   3  15   3      217.59      200.91      6.58 o 
   4  15   3      109.32      100.41      8.29 o 
   5  15   3       15.80       11.47      3.93 o 
   6  15   3        0.63        4.85      4.21 o 
  -6  16   3      167.28      149.98     12.61 o 
  -5  16   3        0.85        5.95      3.21 o 
  -4  16   3        3.49        4.51      4.32 o 
  -3  16   3        0.01        4.23      2.99 o 
  -2  16   3      305.74      290.89      7.91 o 
  -1  16   3       21.81       23.18      3.98 o 
   0  16   3      119.11      119.27      3.95 o 
   1  16   3       69.93       53.59      8.91 o 
   2  16   3        2.23        3.44      2.47 o 
   3  16   3        4.04        4.20      2.44 o 
   4  16   3       17.98       11.16      4.17 o 
   5  16   3       19.09       16.24      5.71 o 
   6  16   3        5.80        3.78      4.50 o 
  -5  17   3        1.61        9.47      4.48 o 
  -4  17   3       86.08       82.78     21.58 o 
  -3  17   3        5.51        6.72      3.29 o 
  -2  17   3      129.17      113.81      8.50 o 
  -1  17   3      382.58      405.23      9.59 o 
   0  17   3        2.23        6.86      2.16 o 
   1  17   3      160.57      157.76      5.14 o 
   2  17   3       16.77       13.21      2.85 o 
   3  17   3       72.51       62.37      6.55 o 
   4  17   3      241.44      237.57      9.18 o 
   5  17   3      132.19      121.84      9.33 o 
  -4  18   3      216.74      213.49      8.94 o 
  -3  18   3      410.33      431.77     13.35 o 
  -2  18   3      460.02      512.52     13.87 o 
  -1  18   3      302.28      318.68     12.01 o 
   0  18   3       59.52       69.22      6.01 o 
   1  18   3        0.18        1.83      2.45 o 
   2  18   3       11.47        7.72      2.24 o 
   3  18   3        0.19       -1.17      3.43 o 
   4  18   3       64.69       49.20     16.07 o 
  -3  19   3       14.65        9.10      3.90 o 
  -2  19   3        9.30        6.67      3.50 o 
  -1  19   3      588.55      648.69     19.09 o 
   0  19   3      380.69      396.50     14.96 o 
   1  19   3       71.83       55.04     11.19 o 
   2  19   3       65.89       59.81     14.04 o 
   3  19   3      308.94      289.42     10.78 o 
  -2  20   3      155.27      169.32     10.37 o 
  -1  20   3       64.97       49.20     20.92 o 
   0  20   3      265.65      276.82      7.38 o 
   1  20   3        7.89        4.46      2.46 o 
   2  20   3      324.87      341.42     10.44 o 
  -9   0   4      107.28      112.33      6.63 o 
  -8   0   4      106.21       89.51     11.29 o 
  -7   0   4      467.70      446.76     21.00 o 
  -6   0   4     2585.31     2734.59     74.06 o 
  -4   0   4    25362.57    25734.29     73.60 o 
  -3   0   4     2848.33     2406.93    109.06 o 
  -2   0   4        5.72        1.71      1.86 o 
  -1   0   4      567.88      558.14     11.99 o 
   0   0   4      418.29      327.77      8.01 o 
   1   0   4     5577.26     5478.99     68.32 o 
   2   0   4      682.85      730.31     14.63 o 
   3   0   4     1092.31     1131.69     15.75 o 
   4   0   4     5276.72     5260.52     76.16 o 
   5   0   4     1462.69     1581.49     48.29 o 
   6   0   4      918.44      975.07     24.36 o 
   7   0   4       62.09       67.80      7.84 o 
   8   0   4     2487.39     2671.43     34.84 o 
  -9   1   4       21.32       27.93      6.53 o 
  -8   1   4        5.86        5.79      2.61 o 
  -7   1   4      124.28      112.72      5.29 o 
  -6   1   4     3635.70     4242.10    191.00 o 
  -5   1   4      335.02      344.09      7.97 o 
  -4   1   4    10957.35    11284.30    118.91 o 
  -3   1   4       86.04       85.33      2.52 o 
  -2   1   4      291.95      255.04      4.68 o 
  -1   1   4      125.03      133.87      4.03 o 
   0   1   4     6574.10     6233.44     54.74 o 
   1   1   4     1043.10     1051.01     13.65 o 
   2   1   4     1478.82     1355.82     13.22 o 
   3   1   4     4115.91     4045.91     34.96 o 
   4   1   4      812.64      890.21     10.13 o 
   5   1   4      252.00      238.47      4.79 o 
   6   1   4        0.18        0.74      1.23 o 
   7   1   4      391.18      400.00      8.46 o 
   8   1   4       69.16       64.46     14.94 o 
   9   1   4      273.79      248.36     25.43 o 
  -9   2   4       69.24       61.51     13.65 o 
  -8   2   4       11.19       13.44      4.89 o 
  -7   2   4        0.08        3.29      1.82 o 
  -6   2   4      318.97      317.24     14.28 o 
  -5   2   4        4.73        6.62      2.36 o 
  -4   2   4      828.84      860.91     12.66 o 
  -3   2   4       88.79       65.32      2.85 o 
  -2   2   4     1126.55     1273.21     29.35 o 
  -1   2   4       64.48       61.74      2.23 o 
   0   2   4     1602.00     1453.86     24.57 o 
   1   2   4     1833.59     1871.08     14.72 o 
   2   2   4     1011.08      919.85      5.92 o 
   3   2   4      283.45      286.54      7.66 o 
   4   2   4     1079.91     1111.01     16.64 o 
   5   2   4      655.80      672.27     10.71 o 
   6   2   4        0.08        2.76      1.52 o 
   7   2   4        0.52        3.11      1.65 o 
   8   2   4      175.90      176.46      6.29 o 
  -9   3   4      138.07      147.37     19.52 o 
  -8   3   4        0.26        4.60      2.57 o 
  -7   3   4       16.86       13.88      3.56 o 
  -6   3   4       74.76       72.08      4.04 o 
  -5   3   4      521.96      586.05     13.24 o 
  -4   3   4      208.18      234.03      6.64 o 
  -3   3   4       47.90       51.08      2.86 o 
  -2   3   4      207.43      225.68      5.37 o 
  -1   3   4     1608.97     1620.49     23.01 o 
   0   3   4      532.47      498.72     13.55 o 
   1   3   4      122.24      102.96      1.94 o 
   2   3   4      339.74      415.65      8.28 o 
   3   3   4      852.64      891.22      7.90 o 
   4   3   4      664.46      746.56     10.27 o 
   5   3   4        4.74        8.31      2.40 o 
   6   3   4        6.86        6.51      2.29 o 
   7   3   4       28.02       25.27      6.97 o 
   8   3   4       81.81       87.82      6.97 o 
   9   3   4        2.03        4.27      5.46 o 
  -9   4   4       12.48       11.83      5.33 o 
  -8   4   4        0.01        4.48      3.38 o 
  -7   4   4        3.30        6.53      2.44 o 
  -6   4   4       72.49       64.84     10.58 o 
  -5   4   4        3.89        6.01      2.77 o 
  -4   4   4        0.14        1.79      2.15 o 
  -3   4   4      203.22      227.64      5.13 o 
  -2   4   4       11.85       13.81      2.98 o 
  -1   4   4     1263.10     1268.43     14.01 o 
   0   4   4     1555.43     1542.44     22.82 o 
   1   4   4      748.79      797.50     10.57 o 
   2   4   4      400.22      435.54      7.96 o 
   3   4   4     3396.15     3724.55     24.48 o 
   4   4   4      345.48      372.11      6.32 o 
   5   4   4       26.73       23.89      3.14 o 
   6   4   4       70.43       66.39      6.72 o 
   7   4   4      200.57      209.35      7.11 o 
   8   4   4       56.09       35.90     13.26 o 
   9   4   4       14.31        6.73      5.35 o 
  -9   5   4       46.44       40.12     16.49 o 
  -8   5   4      103.12       86.60      8.15 o 
  -7   5   4       13.57       11.20      4.81 o 
  -6   5   4       32.54       27.92      5.52 o 
  -5   5   4       31.27       33.31      6.19 o 
  -4   5   4      344.77      395.99      7.23 o 
  -3   5   4     1561.35     1671.75     39.85 o 
  -2   5   4        0.37       -0.75      1.64 o 
  -1   5   4      695.37      721.41     17.82 o 
   0   5   4     1103.79     1131.49     18.94 o 
   1   5   4      738.24      742.91     10.32 o 
   2   5   4      232.28      266.86      4.32 o 
   3   5   4      819.82      839.81     11.86 o 
   4   5   4      197.19      250.93      5.47 o 
   5   5   4        3.42        4.58      1.86 o 
   6   5   4       33.26       30.27      5.91 o 
   7   5   4       84.85       66.31     12.03 o 
   8   5   4       48.70       33.97     11.79 o 
   9   5   4      292.95      326.59     39.37 o 
  -9   6   4       56.79       51.71     19.22 o 
  -8   6   4       24.14       15.00      8.37 o 
  -7   6   4      521.22      581.43     18.20 o 
  -6   6   4      145.20      139.40      5.27 o 
  -5   6   4      215.85      189.40      5.93 o 
  -4   6   4       57.31       74.35      4.48 o 
  -3   6   4     1341.52     1423.73     23.24 o 
  -2   6   4     4607.17     4912.06     72.00 o 
  -1   6   4     1119.29     1237.46     35.09 o 
   0   6   4      250.73      317.63      5.12 o 
   1   6   4        1.66        9.55      1.70 o 
   2   6   4     2929.37     3173.43     30.01 o 
   3   6   4        0.90        2.16      1.12 o 
   4   6   4      361.31      404.48      9.03 o 
   5   6   4      150.43      134.38      5.93 o 
   6   6   4       13.93       11.17      3.77 o 
   7   6   4      771.01      778.19     24.19 o 
   8   6   4       83.83       84.61     15.48 o 
   9   6   4       58.14       41.10     24.37 o 
  -9   7   4       99.40      100.29     11.40 o 
  -8   7   4      157.73      164.47      8.69 o 
  -7   7   4       53.40       51.57     21.05 o 
  -6   7   4       36.98       39.68      6.29 o 
  -5   7   4      149.06      151.42      6.97 o 
  -4   7   4       40.30       55.56      3.77 o 
  -3   7   4     1253.40     1279.99     21.36 o 
  -2   7   4      364.47      392.14      9.09 o 
  -1   7   4     3959.77     4128.95     31.14 o 
   0   7   4      414.15      355.58      7.00 o 
   1   7   4      125.31      102.26      3.34 o 
   2   7   4        0.33       -0.73      1.75 o 
   3   7   4      506.15      485.26      7.54 o 
   4   7   4      226.93      235.77      6.67 o 
   5   7   4     1478.95     1553.01     31.47 o 
   6   7   4      372.49      384.50      9.87 o 
   7   7   4      488.58      495.57     14.10 o 
   8   7   4       23.50       14.12      4.94 o 
  -8   8   4        0.60        4.89      4.26 o 
  -7   8   4      175.44      174.80     16.70 o 
  -6   8   4      141.81      144.37      5.85 o 
  -5   8   4     1360.75     1385.66     24.76 o 
  -4   8   4     1152.19     1180.67     22.06 o 
  -3   8   4     2700.16     2737.14     41.69 o 
  -2   8   4      231.86      206.11      6.05 o 
  -1   8   4      124.35      168.68      4.46 o 
   0   8   4        0.19        2.12      1.05 o 
   1   8   4      950.59     1052.62     14.83 o 
   2   8   4      127.97      152.83      3.55 o 
   3   8   4      294.59      302.87      8.08 o 
   4   8   4      215.33      208.14      6.76 o 
   5   8   4     2668.95     2793.45     49.38 o 
   6   8   4     1016.67     1052.03     19.38 o 
   7   8   4     1831.68     1915.45     23.62 o 
   8   8   4       87.76       86.85      6.33 o 
  -8   9   4      290.11      322.34     20.30 o 
  -7   9   4      202.16      209.17     13.85 o 
  -6   9   4      344.54      329.88     13.02 o 
  -5   9   4       18.49       21.42      4.15 o 
  -4   9   4      206.86      225.65      8.45 o 
  -3   9   4      222.09      225.95      8.13 o 
  -2   9   4      194.42      194.80      4.86 o 
  -1   9   4     2077.10     2183.73     51.89 o 
   0   9   4     1200.80     1210.82     15.10 o 
   1   9   4      155.12      128.40      3.88 o 
   2   9   4      573.26      576.05      8.01 o 
   3   9   4      437.71      408.23     10.67 o 
   4   9   4      712.23      735.73     18.04 o 
   5   9   4      209.96      203.90     11.10 o 
   6   9   4       14.75       14.91      5.47 o 
   7   9   4      791.99      807.08     30.63 o 
   8   9   4      137.03      132.71      9.23 o 
  -8  10   4      159.59      163.94     27.47 o 
  -7  10   4       13.36       18.81      8.16 o 
  -6  10   4      270.79      268.60     10.72 o 
  -5  10   4       14.67       15.83      4.24 o 
  -4  10   4      416.77      420.28     12.88 o 
  -3  10   4        0.16        2.13      1.68 o 
  -2  10   4      237.87      203.41      5.04 o 
  -1  10   4        2.58        2.96      1.33 o 
   0  10   4     1503.94     1683.70     20.05 o 
   1  10   4      270.36      262.18      5.52 o 
   2  10   4       48.63       46.46      2.22 o 
   3  10   4     1253.64     1233.39     19.09 o 
   4  10   4        1.33        0.48      2.53 o 
   5  10   4        2.21        5.25      2.79 o 
   6  10   4      187.65      186.56      6.55 o 
   7  10   4      128.47      125.73      6.65 o 
   8  10   4       16.64        7.90      6.93 o 
  -8  11   4      184.84      180.13     10.08 o 
  -7  11   4      376.54      399.28     17.31 o 
  -6  11   4        0.24        0.05      4.88 o 
  -5  11   4        0.52        5.77      3.03 o 
  -4  11   4       40.01       51.21      4.79 o 
  -3  11   4      117.30      123.41      5.42 o 
  -2  11   4        0.01        1.11      2.12 o 
  -1  11   4      238.69      228.77      5.01 o 
   0  11   4      140.36      148.88      4.83 o 
   1  11   4      655.37      620.33     10.43 o 
   2  11   4      471.38      424.38      4.48 o 
   3  11   4      252.97      291.38      8.46 o 
   4  11   4        0.60        0.93      3.27 o 
   5  11   4     1318.38     1283.16     20.68 o 
   6  11   4      228.82      223.31     11.06 o 
   7  11   4       70.43       57.78     18.57 o 
   8  11   4        3.89        1.85      5.07 o 
  -7  12   4       84.26       67.30     18.40 o 
  -6  12   4      102.53       91.17     20.24 o 
  -5  12   4        0.09       -1.68      5.92 o 
  -4  12   4      150.47      144.00      4.73 o 
  -3  12   4        0.24        1.00      4.36 o 
  -2  12   4      189.68      178.13      6.35 o 
  -1  12   4      378.68      374.22      7.55 o 
   0  12   4      540.24      525.85      7.00 o 
   1  12   4      933.15      877.95      9.98 o 
   2  12   4      512.24      474.48     10.37 o 
   3  12   4      183.12      179.78      5.82 o 
   4  12   4      655.27      680.41     15.13 o 
   5  12   4       47.35       41.67     10.25 o 
   6  12   4        3.42        1.60      3.53 o 
   7  12   4        0.06        2.65      4.29 o 
  -7  13   4      231.16      248.01     21.81 o 
  -6  13   4       25.34       28.25      6.87 o 
  -5  13   4        0.04        3.37      5.73 o 
  -4  13   4        1.02        5.06      4.16 o 
  -3  13   4       11.84       18.40      6.33 o 
  -2  13   4      262.36      248.11     12.28 o 
  -1  13   4      213.77      242.64      6.48 o 
   0  13   4     2580.15     2515.27     38.52 o 
   1  13   4       25.35       22.04      4.00 o 
   2  13   4      836.56      759.86     16.76 o 
   3  13   4      151.12      141.74      5.43 o 
   4  13   4      177.11      153.46      6.06 o 
   5  13   4       45.62       46.05     11.18 o 
   6  13   4      168.85      180.81     16.33 o 
   7  13   4       28.75       21.21     10.33 o 
  -7  14   4       24.98       20.99      8.10 o 
  -6  14   4       12.52        7.99      3.20 o 
  -5  14   4       11.56        8.20      4.30 o 
  -4  14   4      394.14      389.68     26.70 o 
  -3  14   4     1054.26     1088.19     16.02 o 
  -2  14   4       18.21       11.15      3.22 o 
  -1  14   4      414.29      401.58      9.72 o 
   0  14   4       66.67       83.17      4.47 o 
   1  14   4      769.83      741.95     15.90 o 
   2  14   4      347.61      328.83      7.85 o 
   3  14   4        0.09        3.27      1.88 o 
   4  14   4       41.99       39.34      7.06 o 
   5  14   4       44.92       55.27     12.71 o 
   6  14   4       77.87       59.06     14.15 o 
  -6  15   4       15.05        6.27      5.86 o 
  -5  15   4       55.08       41.85     14.08 o 
  -4  15   4        7.92        8.73      4.39 o 
  -3  15   4       27.94       24.11      4.28 o 
  -2  15   4      959.39      953.18     19.44 o 
  -1  15   4      203.99      183.18      4.22 o 
   0  15   4       34.54       23.10      4.04 o 
   1  15   4       39.40       42.37      6.32 o 
   2  15   4      204.69      204.83      5.80 o 
   3  15   4      376.50      363.57     15.28 o 
   4  15   4      101.99       92.68      7.01 o 
   5  15   4      174.11      177.94      8.43 o 
   6  15   4      186.74      189.22     18.99 o 
  -6  16   4      208.84      211.12     20.22 o 
  -5  16   4      108.60      120.49     24.95 o 
  -4  16   4      407.57      450.37     16.83 o 
  -3  16   4      528.56      584.90     15.50 o 
  -2  16   4       37.04       43.41      8.26 o 
  -1  16   4      388.11      349.22     12.90 o 
   0  16   4      153.05      157.19      4.20 o 
   1  16   4        5.09        7.67      2.98 o 
   2  16   4      244.48      229.08      6.57 o 
   3  16   4       35.97       29.41      6.87 o 
   4  16   4      207.71      215.27      7.82 o 
   5  16   4      437.47      503.97     20.29 o 
  -5  17   4       50.85       43.41     18.55 o 
  -4  17   4       91.00       66.88     24.57 o 
  -3  17   4        0.13        4.47      3.03 o 
  -2  17   4       94.37       99.64      4.97 o 
  -1  17   4      395.60      414.52      9.47 o 
   0  17   4      359.01      368.63      6.47 o 
   1  17   4      191.02      187.06      5.82 o 
   2  17   4      588.72      593.73     19.39 o 
   3  17   4      337.94      334.05     12.04 o 
   4  17   4       69.20       77.94     12.00 o 
   5  17   4       11.59        9.20      3.04 o 
  -4  18   4       21.51       22.55      7.49 o 
  -3  18   4       81.37       76.90     16.08 o 
  -2  18   4       39.36       44.56     11.59 o 
  -1  18   4       53.77       38.18      9.76 o 
   0  18   4       40.82       32.34      7.45 o 
   1  18   4       34.67       32.60      6.40 o 
   2  18   4        3.76        3.80      1.85 o 
   3  18   4       14.01       13.21      4.34 o 
   4  18   4      108.91      122.90      5.63 o 
  -3  19   4      135.41      146.80     16.79 o 
  -2  19   4       18.94       12.81      5.20 o 
  -1  19   4       29.20       33.19      9.59 o 
   0  19   4      102.02      100.14      8.48 o 
   1  19   4       12.45       21.55      6.66 o 
   2  19   4       14.12       17.91      5.55 o 
   3  19   4        3.22        5.77      2.08 o 
  -2  20   4       52.43       41.63     13.63 o 
  -1  20   4        2.52        3.20      4.20 o 
   0  20   4      372.93      432.23     15.40 o 
   1  20   4        8.58        7.96      3.75 o 
  -9   1   5       14.07        7.70      3.17 o 
  -8   1   5       65.15       65.29     12.37 o 
  -7   1   5        3.96        5.55      2.28 o 
  -6   1   5     1842.32     1893.08     33.47 o 
  -5   1   5      944.77      990.35     18.62 o 
  -4   1   5     4065.35     3949.43     59.59 o 
  -3   1   5     1873.32     1822.48     17.94 o 
  -2   1   5     1328.40     1327.19     18.72 o 
  -1   1   5       87.39       80.79      2.45 o 
   0   1   5     2169.47     2193.56     21.95 o 
   1   1   5      505.75      536.48     13.94 o 
   2   1   5     3134.61     3141.48     40.77 o 
   3   1   5      362.08      404.39      5.70 o 
   4   1   5      805.42      835.33      9.62 o 
   5   1   5      122.96      120.61      2.93 o 
   6   1   5        1.76        3.10      1.39 o 
   7   1   5      184.01      176.86      4.71 o 
   8   1   5     1043.14     1019.10     64.41 o 
  -9   2   5        6.55        4.92      3.69 o 
  -8   2   5       54.21       50.42     11.52 o 
  -7   2   5       65.40       66.29      9.57 o 
  -6   2   5     1274.77     1327.89     23.19 o 
  -5   2   5       45.61       83.23     14.74 o 
  -4   2   5     1301.01     1299.44     23.40 o 
  -3   2   5     1737.86     1769.56     24.07 o 
  -2   2   5      680.93      744.67     13.21 o 
  -1   2   5       86.56       83.14      2.69 o 
   0   2   5      490.76      486.30      8.65 o 
   1   2   5      911.56      944.99      9.19 o 
   2   2   5       54.37       45.80      1.47 o 
   3   2   5       24.52       17.01      2.58 o 
   4   2   5     1137.74     1126.77     13.92 o 
   5   2   5        5.45        5.26      1.60 o 
   6   2   5      899.69      929.10     17.66 o 
   7   2   5        0.29        2.09      1.91 o 
   8   2   5      232.87      267.77     13.09 o 
  -9   3   5       22.91       23.96      9.95 o 
  -8   3   5       15.24       10.33      5.41 o 
  -7   3   5      158.00      154.79      7.00 o 
  -6   3   5       10.58        6.08      3.00 o 
  -5   3   5      225.48      247.10      6.69 o 
  -4   3   5     1581.63     1657.74     27.45 o 
  -3   3   5       71.72       76.74      6.39 o 
  -2   3   5       11.70       20.01      3.85 o 
  -1   3   5     1528.72     1445.50     14.99 o 
   0   3   5       55.97       59.41      3.70 o 
   1   3   5    10365.68    10581.98     33.20 o 
   2   3   5     1023.85     1070.55     18.58 o 
   3   3   5     1011.50     1190.16     13.04 o 
   4   3   5      173.98      170.98      3.81 o 
   5   3   5        0.61        2.91      1.19 o 
   6   3   5      371.25      322.94      7.11 o 
   7   3   5       64.17       65.67      7.37 o 
   8   3   5        0.37        0.77      2.07 o 
  -9   4   5       29.56       16.44      7.28 o 
  -8   4   5       31.10       34.45     11.85 o 
  -7   4   5      192.88      204.05      8.73 o 
  -6   4   5      606.15      602.95     16.04 o 
  -5   4   5      348.57      363.78      9.06 o 
  -4   4   5        7.19        4.10      2.82 o 
  -3   4   5     1580.49     1557.95     31.82 o 
  -2   4   5       26.98       34.99      2.36 o 
  -1   4   5      651.78      726.12     12.93 o 
   0   4   5      154.25      148.71      3.57 o 
   1   4   5     3076.38     3161.47     28.50 o 
   2   4   5        3.22        1.85      1.06 o 
   3   4   5     1941.90     1902.44     22.11 o 
   4   4   5     1936.77     1983.87     45.24 o 
   5   4   5      838.70      829.94     19.09 o 
   6   4   5      338.80      355.92     14.21 o 
   7   4   5       90.84       91.53      9.78 o 
   8   4   5       17.19       10.40      4.09 o 
  -9   5   5       49.61       42.00     13.50 o 
  -8   5   5      145.82      148.72     22.32 o 
  -7   5   5        0.26        1.92      2.68 o 
  -6   5   5       28.60       31.35      6.91 o 
  -5   5   5       32.08       36.71      7.25 o 
  -4   5   5        4.79        8.75      2.36 o 
  -3   5   5      533.12      542.36     12.41 o 
  -2   5   5      444.06      444.80     15.23 o 
  -1   5   5     2534.88     2297.42     33.50 o 
   0   5   5      728.92      920.22     19.27 o 
   1   5   5      346.37      285.28      4.59 o 
   2   5   5     1809.22     1836.61     17.48 o 
   3   5   5      161.12      146.97      3.19 o 
   4   5   5     1149.57     1186.56     17.21 o 
   5   5   5      106.36      118.44      4.97 o 
   6   5   5      370.00      369.12     13.17 o 
   7   5   5       98.53       98.21      6.62 o 
   8   5   5       82.84       82.75      5.89 o 
   9   5   5        2.09        2.52      2.75 o 
  -9   6   5      120.06      127.59     12.48 o 
  -8   6   5       42.80       42.55     12.07 o 
  -7   6   5      181.97      178.10      6.79 o 
  -6   6   5      306.64      326.47     11.52 o 
  -5   6   5        4.05        2.82      2.76 o 
  -4   6   5      182.96      183.80      5.88 o 
  -3   6   5     1535.09     1558.34     48.54 o 
  -2   6   5      130.85      122.47      4.46 o 
  -1   6   5      648.01      738.91     12.97 o 
   0   6   5     1166.57     1280.79     19.43 o 
   1   6   5        9.54        8.33      1.71 o 
   2   6   5        0.36        2.08      0.72 o 
   3   6   5      156.30      182.94      3.10 o 
   4   6   5        1.01       -0.01      1.25 o 
   5   6   5      856.18      850.60     18.74 o 
   6   6   5      662.20      672.71     14.33 o 
   7   6   5        0.06        0.54      3.01 o 
   8   6   5      130.06      124.90      7.72 o 
  -8   7   5       20.05       17.76      7.10 o 
  -7   7   5       12.89       17.28      6.90 o 
  -6   7   5       22.09       24.39      5.48 o 
  -5   7   5      225.34      221.19      7.87 o 
  -4   7   5      206.97      219.45      6.51 o 
  -3   7   5     1069.37     1152.30     19.57 o 
  -2   7   5     2516.54     2501.48     50.55 o 
  -1   7   5      191.13      176.66      4.33 o 
   0   7   5       84.63       85.64      2.48 o 
   1   7   5      205.88      165.99      3.89 o 
   2   7   5      616.31      678.30      6.98 o 
   3   7   5       25.64       30.06      2.05 o 
   4   7   5        4.50        3.52      1.18 o 
   5   7   5      294.36      288.23     10.32 o 
   6   7   5       89.84       94.56      6.89 o 
   7   7   5     1061.28     1103.14     16.93 o 
   8   7   5      740.64      721.67     25.77 o 
  -8   8   5        0.74        4.98      3.67 o 
  -7   8   5      179.45      179.37     18.58 o 
  -6   8   5       90.55       95.96      8.12 o 
  -5   8   5        7.71        5.84      2.17 o 
  -4   8   5       92.41       92.40      3.88 o 
  -3   8   5       53.34       73.26      6.95 o 
  -2   8   5      282.91      307.48      7.75 o 
  -1   8   5      726.98      866.65     12.39 o 
   0   8   5      144.21      142.65      3.74 o 
   1   8   5      170.77      177.11      3.86 o 
   2   8   5      328.26      366.54      6.31 o 
   3   8   5        0.30        2.72      1.14 o 
   4   8   5        1.06        3.91      2.67 o 
   5   8   5       92.60       93.83      6.64 o 
   6   8   5      918.49      884.08     16.13 o 
   7   8   5       46.08       35.81     10.33 o 
   8   8   5       71.59       41.93     14.82 o 
  -8   9   5       35.76       21.64     13.25 o 
  -7   9   5      130.86       97.91     12.82 o 
  -6   9   5      155.63      164.95     11.82 o 
  -5   9   5        3.44        2.23      2.26 o 
  -4   9   5      210.91      223.38     14.79 o 
  -3   9   5      374.78      382.38      9.66 o 
  -2   9   5      185.17      195.78      8.41 o 
  -1   9   5     2703.53     2684.12     35.21 o 
   0   9   5        2.75        1.96      1.20 o 
   1   9   5      145.25      154.29      3.95 o 
   2   9   5      269.38      241.95      4.77 o 
   3   9   5      444.99      443.73      7.34 o 
   4   9   5       65.90       66.87     10.09 o 
   5   9   5       54.64       39.01     10.71 o 
   6   9   5       64.07       62.78     16.85 o 
   7   9   5      190.70      159.57      7.23 o 
   8   9   5       77.18       83.22      7.95 o 
  -8  10   5        0.81        0.42      5.76 o 
  -7  10   5      452.10      487.60     18.93 o 
  -6  10   5      279.36      267.25     12.51 o 
  -5  10   5       44.63       50.47      4.41 o 
  -4  10   5      183.62      189.39      6.02 o 
  -3  10   5      553.24      564.46      9.21 o 
  -2  10   5        3.31        7.59      2.55 o 
  -1  10   5       95.69       91.03      3.83 o 
   0  10   5      549.76      634.42     10.73 o 
   1  10   5      425.27      442.85      7.76 o 
   2  10   5        1.45        2.86      1.49 o 
   3  10   5        0.97        3.30      2.19 o 
   4  10   5     2048.64     2062.58     36.03 o 
   5  10   5      643.77      648.11     18.80 o 
   6  10   5      185.50      192.05     10.67 o 
   7  10   5      521.71      542.93     29.74 o 
   8  10   5       77.21       63.52     13.49 o 
  -8  11   5        4.64        2.55     12.28 o 
  -7  11   5       40.47       37.38     10.87 o 
  -6  11   5        5.18       10.66      5.82 o 
  -5  11   5      185.91      196.78      6.24 o 
  -4  11   5      261.46      257.58     11.56 o 
  -3  11   5       68.76       61.19      4.19 o 
  -2  11   5     1153.24     1192.57     12.02 o 
  -1  11   5      205.24      189.32      4.87 o 
   0  11   5      210.09      192.70      5.12 o 
   1  11   5     1234.06     1209.10     14.11 o 
   2  11   5     4026.87     3942.45     65.25 o 
   3  11   5      466.80      467.02      9.39 o 
   4  11   5       25.08       20.12      5.25 o 
   5  11   5      178.28      173.19     11.83 o 
   6  11   5        1.16        0.05      4.41 o 
   7  11   5        0.08       -0.11      3.52 o 
  -7  12   5      397.62      427.33     36.35 o 
  -6  12   5     1842.92     1988.38     88.05 o 
  -5  12   5      118.81      118.97     21.95 o 
  -4  12   5      143.85      144.61      5.47 o 
  -3  12   5       43.79       35.75      3.67 o 
  -2  12   5      278.42      282.41      7.66 o 
  -1  12   5     1538.13     1591.98     29.10 o 
   0  12   5       71.86       82.87     12.07 o 
   1  12   5      301.14      338.45      8.78 o 
   2  12   5        0.05        3.01      2.43 o 
   3  12   5      581.88      505.93     12.52 o 
   4  12   5     2328.73     2400.17     28.39 o 
   5  12   5        6.38        4.48      2.72 o 
   6  12   5       11.15       13.18      5.10 o 
   7  12   5        8.03        6.74      2.91 o 
  -7  13   5      724.54      720.02     21.81 o 
  -6  13   5        1.27        2.81      3.48 o 
  -5  13   5      896.53      858.48     54.22 o 
  -4  13   5      826.36      828.14     24.78 o 
  -3  13   5       22.28       21.81      6.29 o 
  -2  13   5      319.88      330.18      8.61 o 
  -1  13   5      356.80      362.56      8.39 o 
   0  13   5     1396.10     1287.94     21.10 o 
   1  13   5      747.92      773.37     13.55 o 
   2  13   5     1470.51     1358.95     42.39 o 
   3  13   5      112.72       97.09      5.05 o 
   4  13   5        4.03        5.12      2.35 o 
   5  13   5        0.12        3.70      2.65 o 
   6  13   5       43.24       34.73      8.88 o 
   7  13   5        6.43        5.52      3.60 o 
  -6  14   5      305.78      335.43     20.35 o 
  -5  14   5      200.25      202.27      8.24 o 
  -4  14   5        9.02        5.70      3.59 o 
  -3  14   5      134.25      142.25      7.11 o 
  -2  14   5     2144.11     2029.83     51.53 o 
  -1  14   5       31.41       30.79      5.09 o 
   0  14   5      313.11      284.58      5.37 o 
   1  14   5       33.59       43.31      3.21 o 
   2  14   5        3.33        4.92      2.31 o 
   3  14   5      174.97      151.99      5.73 o 
   4  14   5       33.33       26.24      5.05 o 
   5  14   5      258.09      262.77      8.15 o 
   6  14   5       23.13       27.70      7.87 o 
  -6  15   5        7.11        6.32      4.97 o 
  -5  15   5      183.22      181.18     10.61 o 
  -4  15   5        5.71       -0.37      3.82 o 
  -3  15   5       14.31        7.45      3.00 o 
  -2  15   5       38.82       33.36      8.06 o 
  -1  15   5      277.03      273.83      6.46 o 
   0  15   5        9.57        6.55      1.67 o 
   1  15   5      111.68       92.31      6.03 o 
   2  15   5      227.11      213.51      5.38 o 
   3  15   5        7.71        4.96      2.54 o 
   4  15   5        3.01        2.72      2.50 o 
   5  15   5        4.62        4.34      2.16 o 
   6  15   5       28.15       34.79      9.12 o 
  -5  16   5        2.70        3.68      4.42 o 
  -4  16   5      189.65      190.51     10.51 o 
  -3  16   5       42.85       39.93      9.49 o 
  -2  16   5       88.91       91.87      8.03 o 
  -1  16   5       13.47        6.67      2.20 o 
   0  16   5       19.76       18.81      3.85 o 
   1  16   5        0.13        4.51      2.41 o 
   2  16   5       28.08       17.84      3.71 o 
   3  16   5        9.51        8.73      3.30 o 
   4  16   5        0.04        4.56      2.33 o 
   5  16   5       19.72       21.07      4.73 o 
  -5  17   5        0.01        4.75      4.09 o 
  -4  17   5      112.63      131.03     19.49 o 
  -3  17   5      122.15      118.46     14.21 o 
  -2  17   5        8.62       11.24      3.37 o 
  -1  17   5      224.98      200.95      9.90 o 
   0  17   5        0.63        2.36      2.23 o 
   1  17   5       83.33       81.14     12.49 o 
   2  17   5      544.24      581.12     19.19 o 
   3  17   5      167.10      163.25     11.25 o 
   4  17   5       19.05       16.48      4.58 o 
   5  17   5       81.59       74.99      6.91 o 
  -4  18   5      422.22      431.29     13.79 o 
  -3  18   5       55.97       50.58     13.82 o 
  -2  18   5        0.03        2.74      1.97 o 
  -1  18   5        9.27        8.31      2.59 o 
   0  18   5      103.40       93.18      6.40 o 
   1  18   5       26.49       21.16      5.79 o 
   2  18   5       15.80       16.19      3.76 o 
   3  18   5       21.18       16.10      5.90 o 
   4  18   5       56.27       40.81      8.98 o 
  -3  19   5      363.70      430.27     19.87 o 
  -2  19   5      325.06      349.83      9.97 o 
  -1  19   5      135.96      131.10      6.76 o 
   0  19   5       22.46       17.47      6.86 o 
   1  19   5      127.32      116.47      5.48 o 
   2  19   5      134.51      162.00      6.61 o 
   3  19   5      223.39      247.15      9.58 o 
  -1  20   5        0.58        3.72      3.60 o 
   0  20   5      288.30      308.31      9.74 o 
   1  20   5       79.92       64.76     16.98 o 
  -9   0   6      171.62      146.34      8.80 o 
  -8   0   6     1861.56     2125.02     56.15 o 
  -7   0   6     2407.98     2452.04     51.36 o 
  -6   0   6     2794.40     2993.18     63.77 o 
  -5   0   6     1424.55     1435.57     44.08 o 
  -4   0   6      187.23      162.72      6.63 o 
  -3   0   6      116.26      128.56      4.64 o 
  -2   0   6      261.53      306.45     13.61 o 
  -1   0   6     5119.14     4945.07     44.79 o 
   0   0   6      530.56      632.11     20.66 o 
   1   0   6       89.14       82.74      4.37 o 
   2   0   6     7367.68     7643.35    105.97 o 
   3   0   6     2453.52     2337.28     67.68 o 
   4   0   6     2021.67     1973.41     35.37 o 
   5   0   6       20.43       25.83      5.10 o 
   6   0   6     3091.84     3100.56     74.63 o 
   7   0   6      163.86      166.39      6.22 o 
  -9   1   6      402.45      392.50     16.03 o 
  -8   1   6      560.28      508.20     19.06 o 
  -7   1   6        0.17        4.59      3.17 o 
  -6   1   6     2865.63     3007.91     48.62 o 
  -5   1   6      135.67      134.03      6.59 o 
  -4   1   6      131.17      113.06      4.20 o 
  -3   1   6      157.73      148.60      3.56 o 
  -2   1   6      939.33      885.21     18.53 o 
  -1   1   6        0.35        0.57      1.45 o 
   0   1   6     2199.16     2146.64     26.74 o 
   1   1   6     6870.62     6886.28     91.64 o 
   2   1   6       17.75       30.86      1.38 o 
   3   1   6       26.45       12.65      2.32 o 
   4   1   6        2.52        1.00      1.09 o 
   5   1   6       85.50       85.08      2.58 o 
   6   1   6      892.03      868.05     18.19 o 
   7   1   6      278.91      276.30      6.70 o 
   8   1   6      428.59      457.50     22.03 o 
  -9   2   6        5.29        3.99      3.42 o 
  -8   2   6      379.53      362.41     15.63 o 
  -7   2   6      174.91      186.88      5.46 o 
  -6   2   6     1137.39     1207.38     20.49 o 
  -5   2   6      110.98       89.81      5.55 o 
  -4   2   6      116.72      123.51      6.05 o 
  -3   2   6       40.66       49.36      3.74 o 
  -2   2   6      747.35      741.50      9.59 o 
  -1   2   6     2299.07     2391.93     38.23 o 
   0   2   6     2035.03     1943.51     49.26 o 
   1   2   6     1887.05     1873.02     15.91 o 
   2   2   6      352.54      356.33      6.61 o 
   3   2   6     1188.73     1243.86     15.10 o 
   4   2   6       73.96       53.83      2.36 o 
   5   2   6        3.47        3.55      1.38 o 
   6   2   6       29.52       26.32      5.91 o 
   7   2   6     1193.28     1242.64     57.29 o 
   8   2   6        2.45        6.49      6.51 o 
  -9   3   6        3.48        5.28      3.67 o 
  -8   3   6       49.69       47.32     11.14 o 
  -7   3   6      250.66      235.56      6.23 o 
  -6   3   6       16.47       21.94      4.46 o 
  -5   3   6      108.36      101.59      5.64 o 
  -4   3   6      182.78      186.46      6.25 o 
  -3   3   6      543.76      529.59     14.09 o 
  -2   3   6      284.07      235.84      5.81 o 
  -1   3   6      580.61      542.69      9.31 o 
   0   3   6       78.28       74.19      1.88 o 
   1   3   6     1969.99     2030.31     26.32 o 
   2   3   6      808.42      887.86      8.55 o 
   3   3   6        5.52        2.15      1.26 o 
   4   3   6        0.69        1.07      1.09 o 
   5   3   6      185.64      193.18      4.81 o 
   6   3   6      277.52      282.69      7.51 o 
   7   3   6      120.49      123.36      8.14 o 
   8   3   6        0.57        3.17      3.55 o 
  -9   4   6        0.03        4.21      3.94 o 
  -8   4   6       15.94       13.12      4.00 o 
  -7   4   6        6.62        4.68      3.94 o 
  -6   4   6       50.37       48.39      9.76 o 
  -5   4   6      255.60      270.28      8.20 o 
  -4   4   6       22.61       21.32      5.97 o 
  -3   4   6      278.03      306.76      7.76 o 
  -2   4   6      236.45      244.06      5.50 o 
  -1   4   6      137.24      150.39      3.69 o 
   0   4   6      216.54      234.72      8.27 o 
   1   4   6     2433.78     2670.42     23.03 o 
   2   4   6     1267.63     1429.00     22.07 o 
   3   4   6       56.48       55.43      2.21 o 
   4   4   6       14.77       13.30      2.22 o 
   5   4   6       60.47       60.70      3.61 o 
   6   4   6      125.11      122.34      3.50 o 
   7   4   6       32.10       22.40      6.98 o 
   8   4   6       34.23       15.95     12.40 o 
  -9   5   6        4.43        5.64      5.77 o 
  -8   5   6        0.83        3.33      3.48 o 
  -7   5   6       23.26       20.22      5.77 o 
  -6   5   6      227.00      242.07      6.60 o 
  -5   5   6      749.62      812.89     18.22 o 
  -4   5   6      334.97      365.49     13.67 o 
  -3   5   6       20.49       18.10      3.54 o 
  -2   5   6       40.18       39.59      3.86 o 
  -1   5   6      536.11      519.00      9.33 o 
   0   5   6      657.82      696.34     20.72 o 
   1   5   6      152.18      152.28      3.84 o 
   2   5   6       67.12       87.98      3.41 o 
   3   5   6        1.50       12.60      1.88 o 
   4   5   6      373.94      360.28      5.20 o 
   5   5   6      536.19      531.89     11.04 o 
   6   5   6      380.66      397.53      9.93 o 
   7   5   6      245.37      262.16      8.50 o 
   8   5   6      168.38      149.13     11.04 o 
  -8   6   6       40.08       33.97     12.52 o 
  -7   6   6      191.64      191.92      8.71 o 
  -6   6   6        1.22        4.22      4.04 o 
  -5   6   6      131.47      137.84      6.52 o 
  -4   6   6     1957.01     2055.79     39.47 o 
  -3   6   6     1034.91     1131.21     20.37 o 
  -2   6   6        7.40       15.63      3.18 o 
  -1   6   6       31.60       38.65      2.27 o 
   0   6   6     2493.33     2719.76     66.16 o 
   1   6   6        0.64        1.75      1.16 o 
   2   6   6      587.86      667.46      8.79 o 
   3   6   6      287.08      266.48      5.07 o 
   4   6   6      147.46      148.71      8.78 o 
   5   6   6      515.74      529.41     19.06 o 
   6   6   6        9.94       10.32      3.71 o 
   7   6   6      124.02      113.65     11.52 o 
   8   6   6       20.22       17.48      6.24 o 
  -8   7   6        1.95       -3.63      7.69 o 
  -7   7   6       75.83       84.95      8.44 o 
  -6   7   6       56.52       64.20     12.98 o 
  -5   7   6      970.24     1038.46     19.97 o 
  -4   7   6       10.37       13.65      3.24 o 
  -3   7   6      816.70      801.77     16.97 o 
  -2   7   6      302.72      267.31      8.17 o 
  -1   7   6        0.90        2.21      2.08 o 
   0   7   6      347.80      304.68     11.09 o 
   1   7   6      222.96      222.25      4.76 o 
   2   7   6      521.27      535.38      7.39 o 
   3   7   6     1084.58     1059.45     18.22 o 
   4   7   6      545.46      573.86      7.95 o 
   5   7   6     1271.71     1251.47     32.68 o 
   6   7   6      106.73      106.49      5.40 o 
   7   7   6       49.73       64.96      8.35 o 
   8   7   6      159.08      155.33     15.05 o 
  -8   8   6       89.39       75.78     21.62 o 
  -7   8   6      530.59      568.84     27.82 o 
  -6   8   6      445.36      494.03     13.88 o 
  -5   8   6      831.71      859.00     24.78 o 
  -4   8   6      532.52      527.33     13.64 o 
  -3   8   6      299.97      307.60      7.67 o 
  -2   8   6        5.11        7.86      3.87 o 
  -1   8   6      418.89      464.54      8.72 o 
   0   8   6      244.24      299.70      6.52 o 
   1   8   6      326.48      319.60      6.10 o 
   2   8   6      527.70      510.94      7.53 o 
   3   8   6     4371.38     4002.31     20.53 o 
   4   8   6     2685.40     2966.45     74.18 o 
   5   8   6     1329.31     1318.18     34.77 o 
   6   8   6      143.12      135.76      7.24 o 
   7   8   6       41.87       48.57      9.39 o 
   8   8   6        0.27       -1.16      3.68 o 
  -8   9   6       93.25       62.02     23.11 o 
  -7   9   6       18.53       12.70      5.07 o 
  -6   9   6      158.72      164.82      6.92 o 
  -5   9   6      172.74      178.52      5.43 o 
  -4   9   6      162.46      173.86      6.48 o 
  -3   9   6      675.73      704.04     15.56 o 
  -2   9   6     2019.17     1968.03     37.36 o 
  -1   9   6      147.64      139.53      4.94 o 
   0   9   6      382.66      382.87      7.03 o 
   1   9   6      131.91       99.61      3.54 o 
   2   9   6     1985.61     1948.87     28.42 o 
   3   9   6       42.51       22.01      8.34 o 
   4   9   6       62.80       83.74      5.38 o 
   5   9   6      850.58      800.22     16.48 o 
   6   9   6      111.56      103.29      5.46 o 
   7   9   6        0.61        2.22      2.19 o 
   8   9   6      252.80      254.94     10.66 o 
  -8  10   6      142.53      147.09      9.07 o 
  -7  10   6       23.88       13.33      7.23 o 
  -6  10   6      190.77      194.81     10.68 o 
  -5  10   6        6.22        6.03      4.06 o 
  -4  10   6      185.97      161.63      4.91 o 
  -3  10   6       82.60       68.81      5.53 o 
  -2  10   6      814.71      845.56      9.81 o 
  -1  10   6      384.03      394.27     15.75 o 
   0  10   6        1.98        3.59      1.98 o 
   1  10   6     2127.39     2110.70     44.76 o 
   2  10   6        4.23        5.16      2.12 o 
   3  10   6      191.65      199.50      8.62 o 
   4  10   6      645.85      648.11     17.76 o 
   5  10   6      463.93      444.04     13.54 o 
   6  10   6       55.99       46.19      8.52 o 
   7  10   6       33.74       23.19      8.75 o 
  -7  11   6       12.59        6.87      4.92 o 
  -6  11   6        3.52       10.36      3.93 o 
  -5  11   6       51.28       48.40      9.83 o 
  -4  11   6        8.56       15.59      3.13 o 
  -3  11   6       17.11       11.41      3.01 o 
  -2  11   6       13.21       17.05      3.10 o 
  -1  11   6      497.08      505.57      7.85 o 
   0  11   6      368.87      379.18      7.30 o 
   1  11   6        1.57        6.48      2.43 o 
   2  11   6      255.02      262.95      8.59 o 
   3  11   6     1747.44     1731.42     33.65 o 
   4  11   6      169.63      133.93      6.24 o 
   5  11   6       75.61       71.21     11.20 o 
   6  11   6       18.32       18.97      4.56 o 
   7  11   6        6.96        6.14      2.79 o 
  -7  12   6       23.16       20.15      7.22 o 
  -6  12   6       12.98       12.33      6.08 o 
  -5  12   6       12.93        8.71      3.38 o 
  -4  12   6       67.72       77.58      5.36 o 
  -3  12   6       20.41       22.27      4.45 o 
  -2  12   6      271.05      257.69      6.14 o 
  -1  12   6      468.27      448.57      9.68 o 
   0  12   6      356.12      333.43      8.11 o 
   1  12   6      340.76      310.24      6.19 o 
   2  12   6     1071.59     1049.96     16.86 o 
   3  12   6        9.28        7.71      2.76 o 
   4  12   6       67.87       57.29      4.42 o 
   5  12   6       13.60       13.67      3.87 o 
   6  12   6        4.30        4.31      3.05 o 
   7  12   6        1.85        2.27      4.26 o 
  -7  13   6       20.41       20.52      5.76 o 
  -6  13   6        3.85        0.40      5.38 o 
  -5  13   6      176.03      183.89     11.19 o 
  -4  13   6        1.93        3.07      2.24 o 
  -3  13   6      336.69      335.95      7.76 o 
  -2  13   6     2104.95     2085.50     33.31 o 
  -1  13   6      233.47      220.74      5.69 o 
   0  13   6      342.91      295.92      5.21 o 
   1  13   6      350.03      356.21      8.64 o 
   2  13   6       76.33       69.15     11.71 o 
   3  13   6       53.39       43.12      8.39 o 
   4  13   6      277.48      281.79      6.66 o 
   5  13   6       10.14        8.74      3.11 o 
   6  13   6       35.84       40.87     11.42 o 
  -6  14   6      270.84      293.24     20.00 o 
  -5  14   6      530.98      561.56     21.24 o 
  -4  14   6      106.58      104.55      6.87 o 
  -3  14   6      237.36      202.28     15.36 o 
  -2  14   6       98.37      118.09      4.97 o 
  -1  14   6      683.32      667.98     12.10 o 
   0  14   6      508.42      484.14      8.94 o 
   1  14   6       20.81       14.18      2.88 o 
   2  14   6       14.34       17.24      3.33 o 
   3  14   6       86.07       90.21      4.75 o 
   4  14   6      185.15      190.18      9.55 o 
   5  14   6      289.58      293.85      8.07 o 
   6  14   6      183.20      216.95     23.78 o 
  -6  15   6       40.80       39.57     10.51 o 
  -5  15   6      319.82      297.38     12.53 o 
  -4  15   6      392.33      383.54     19.16 o 
  -3  15   6       44.38       34.77      6.20 o 
  -2  15   6        0.57        1.23      1.94 o 
  -1  15   6      248.95      250.64      4.90 o 
   0  15   6        8.63        4.31      2.46 o 
   1  15   6      424.42      443.31     18.34 o 
   2  15   6       18.05       14.46      4.01 o 
   3  15   6      187.16      187.58      5.48 o 
   4  15   6       72.51       89.00      4.78 o 
   5  15   6        5.54        5.40      3.19 o 
   6  15   6      128.45      134.74     22.52 o 
  -5  16   6      356.31      378.16     15.74 o 
  -4  16   6       21.30       31.58     19.04 o 
  -3  16   6      146.93      141.62      7.11 o 
  -2  16   6       36.46       32.45      6.30 o 
  -1  16   6        2.57        3.86      4.59 o 
   0  16   6      196.86      199.24      5.83 o 
   1  16   6      308.46      302.54     12.05 o 
   2  16   6       72.58       80.65      6.89 o 
   3  16   6      624.17      657.33     14.95 o 
   4  16   6      396.93      435.32     10.91 o 
   5  16   6       72.58       47.98     10.99 o 
  -4  17   6       52.23       35.39     15.81 o 
  -3  17   6      296.20      308.97     14.39 o 
  -2  17   6      272.48      298.73      7.96 o 
  -1  17   6      379.09      388.18     13.22 o 
   0  17   6      160.41      158.24      5.42 o 
   1  17   6      415.50      379.12     13.05 o 
   2  17   6      122.97       98.82     10.33 o 
   3  17   6        1.03        1.91      2.09 o 
   4  17   6       18.21       14.82      3.73 o 
  -4  18   6       22.38       13.41      8.90 o 
  -3  18   6       21.51       15.59      4.81 o 
  -2  18   6      114.01       90.62      8.83 o 
  -1  18   6      135.67      146.20     11.20 o 
   0  18   6       37.53       36.83      9.70 o 
   1  18   6      149.98      181.33      9.33 o 
   2  18   6       37.28       43.51      9.14 o 
   3  18   6       15.25       20.62      5.23 o 
  -2  19   6        0.57        5.04      2.06 o 
  -1  19   6       24.90       11.14      3.81 o 
   0  19   6       35.13       41.63     14.21 o 
   1  19   6        0.23        3.70      2.02 o 
   2  19   6        5.17        4.08      2.43 o 
  -9   1   7       14.55       12.47      5.84 o 
  -8   1   7      702.68      651.85     18.42 o 
  -7   1   7      362.95      331.35     10.65 o 
  -6   1   7     1515.93     1587.81     37.55 o 
  -5   1   7      893.45      896.24     14.13 o 
  -4   1   7      243.76      262.81      6.99 o 
  -3   1   7       74.26       67.57      2.92 o 
  -2   1   7      749.46      754.70      6.78 o 
  -1   1   7      141.73      140.10      2.90 o 
   0   1   7     2252.31     2412.81     47.58 o 
   1   1   7      192.62      219.32      3.64 o 
   2   1   7      822.65      896.53     12.55 o 
   3   1   7      279.00      326.13      5.19 o 
   4   1   7        0.52        1.53      0.97 o 
   5   1   7      442.06      410.22      9.49 o 
   6   1   7     2203.14     2222.25     30.99 o 
   7   1   7        6.82        4.01      2.35 o 
   8   1   7        3.92        0.95      2.73 o 
  -9   2   7        2.26        3.32      4.02 o 
  -8   2   7     1018.98     1066.22     32.09 o 
  -7   2   7       85.11       86.90     12.55 o 
  -6   2   7       33.21       34.55      5.96 o 
  -5   2   7      246.93      272.99     11.96 o 
  -4   2   7       24.71       37.94      5.96 o 
  -3   2   7      177.82      174.81      6.42 o 
  -2   2   7        1.07        3.94      2.81 o 
  -1   2   7     1595.48     1654.94     29.90 o 
   0   2   7       49.78       41.65      2.40 o 
   1   2   7      429.21      549.62      9.14 o 
   2   2   7     2175.71     2269.19     36.74 o 
   3   2   7      386.78      387.52      6.10 o 
   4   2   7      900.51      903.59     14.42 o 
   5   2   7       38.22       36.38      5.70 o 
   6   2   7      579.60      585.85     14.42 o 
   7   2   7      180.82      170.46      6.11 o 
   8   2   7      169.52      174.17     13.54 o 
  -9   3   7      109.38       96.17      8.98 o 
  -8   3   7      110.36      114.22      9.67 o 
  -7   3   7      217.73      206.30      9.46 o 
  -6   3   7      595.50      617.66     18.21 o 
  -5   3   7      352.79      353.96     11.81 o 
  -4   3   7        0.60        0.29      2.77 o 
  -3   3   7      584.04      610.83     19.13 o 
  -2   3   7      483.99      482.87     11.86 o 
  -1   3   7     4107.40     4032.01     85.42 o 
   0   3   7     1083.92     1098.22     14.42 o 
   1   3   7      511.16      632.65      8.69 o 
   2   3   7       39.53       33.13      2.82 o 
   3   3   7       48.19       41.98      1.73 o 
   4   3   7      154.35      151.74      5.45 o 
   5   3   7       86.33       82.68      2.35 o 
   6   3   7      121.99      114.66      3.63 o 
   7   3   7      154.20      167.50      9.71 o 
   8   3   7      264.92      294.56     18.32 o 
  -9   4   7        2.79        1.72      4.22 o 
  -8   4   7      256.33      268.38     13.33 o 
  -7   4   7      253.84      285.39      8.60 o 
  -6   4   7        6.25        7.51      3.24 o 
  -5   4   7      415.11      453.81      9.74 o 
  -4   4   7       31.89       35.64      8.00 o 
  -3   4   7      139.37      149.38      5.04 o 
  -2   4   7       48.21       52.76      3.73 o 
  -1   4   7     2614.94     2452.51     52.57 o 
   0   4   7      174.67      156.21      8.32 o 
   1   4   7     1336.89     1291.86     21.61 o 
   2   4   7     2789.89     2625.23     39.09 o 
   3   4   7     2105.89     1997.66     26.62 o 
   4   4   7       46.04       40.38      3.47 o 
   5   4   7      101.17       92.37      2.97 o 
   6   4   7      168.16      183.29      4.75 o 
   7   4   7      321.54      321.91     10.91 o 
   8   4   7       23.89       20.33      9.24 o 
  -8   5   7      103.31       86.52      5.54 o 
  -7   5   7        2.33        5.38      3.36 o 
  -6   5   7        9.17        8.18      3.22 o 
  -5   5   7      797.18      828.71     18.15 o 
  -4   5   7       49.46       55.87     11.68 o 
  -3   5   7      941.25      904.68     22.58 o 
  -2   5   7        0.16        0.85      1.31 o 
  -1   5   7        8.51        6.56      5.23 o 
   0   5   7      813.71      812.17     13.35 o 
   1   5   7      490.88      506.11      8.43 o 
   2   5   7      924.30      966.23     13.23 o 
   3   5   7       25.73       21.20      1.70 o 
   4   5   7      351.97      332.54      6.56 o 
   5   5   7      112.62      112.40      3.73 o 
   6   5   7      204.72      198.03      5.77 o 
   7   5   7       32.55       22.13      7.18 o 
   8   5   7       80.00       70.93      7.54 o 
  -8   6   7       77.39       70.19     20.46 o 
  -7   6   7       33.39       32.07      8.77 o 
  -6   6   7       85.60       78.17      6.36 o 
  -5   6   7      350.07      346.38      9.73 o 
  -4   6   7      151.09      149.49      8.20 o 
  -3   6   7      441.14      499.74     21.98 o 
  -2   6   7     1183.02     1289.08     25.76 o 
  -1   6   7       42.77       29.91      4.92 o 
   0   6   7      204.92      222.63      5.84 o 
   1   6   7      438.76      448.92      8.36 o 
   2   6   7        6.38       12.91      2.31 o 
   3   6   7     2393.07     2272.59     32.31 o 
   4   6   7      497.87      494.63     13.70 o 
   5   6   7      127.43      127.78      4.72 o 
   6   6   7      138.91      134.25     10.80 o 
   7   6   7      122.23      118.46     10.76 o 
   8   6   7      125.87      136.96      7.51 o 
  -8   7   7        5.92        2.67      5.41 o 
  -7   7   7      158.32      135.29      5.65 o 
  -6   7   7      284.78      280.62      7.81 o 
  -5   7   7      943.56     1005.61     27.87 o 
  -4   7   7      263.15      239.76      8.24 o 
  -3   7   7        1.87        0.43      2.50 o 
  -2   7   7      281.44      298.00     10.33 o 
  -1   7   7       83.68       73.72      3.66 o 
   0   7   7       87.87       85.66      2.57 o 
   1   7   7      414.60      456.32      7.20 o 
   2   7   7      304.60      272.11      6.16 o 
   3   7   7      130.20      127.14      4.19 o 
   4   7   7     1123.65     1152.44     20.20 o 
   5   7   7     1056.32     1126.04     29.11 o 
   6   7   7      506.29      489.38     21.14 o 
   7   7   7        3.53        4.24      3.01 o 
   8   7   7        8.04        4.01      2.61 o 
  -8   8   7        2.32       -0.39      4.46 o 
  -7   8   7       13.92        8.48      4.96 o 
  -6   8   7       93.84       82.32      6.63 o 
  -5   8   7        8.99        7.91      3.93 o 
  -4   8   7      367.02      392.10     10.44 o 
  -3   8   7      224.40      240.42      8.28 o 
  -2   8   7        0.06       -0.08      2.01 o 
  -1   8   7      104.87      125.46      5.16 o 
   0   8   7      413.51      452.76      8.94 o 
   1   8   7       40.94       42.20      3.53 o 
   2   8   7      170.42      165.00      4.23 o 
   3   8   7      126.35      105.18      5.33 o 
   4   8   7     1217.80     1247.34     22.55 o 
   5   8   7      102.24       85.58      8.92 o 
   6   8   7      276.94      260.96      8.12 o 
   7   8   7       19.84       14.61      4.89 o 
   8   8   7        0.00        0.02      5.07 o 
  -8   9   7       63.56       45.01     17.67 o 
  -7   9   7        0.00        0.23      4.03 o 
  -6   9   7       86.53       75.94     13.43 o 
  -5   9   7      173.09      172.67      7.31 o 
  -4   9   7      278.47      267.22      9.24 o 
  -3   9   7     1459.29     1524.10     31.19 o 
  -2   9   7        0.18        1.74      2.14 o 
  -1   9   7       69.61       70.21      3.95 o 
   0   9   7      343.47      331.54      5.90 o 
   1   9   7      692.74      700.41     11.31 o 
   2   9   7      363.12      352.25      6.61 o 
   3   9   7      108.69       92.97      3.41 o 
   4   9   7       46.82       36.06      6.88 o 
   5   9   7      904.08      811.57     15.78 o 
   6   9   7      440.62      481.74     18.11 o 
   7   9   7      124.88      119.56      5.65 o 
  -7  10   7        6.16        8.39      6.01 o 
  -6  10   7       53.44       47.64     11.40 o 
  -5  10   7      325.28      330.88     11.21 o 
  -4  10   7       21.73       24.48      5.84 o 
  -3  10   7      106.10      103.80      5.29 o 
  -2  10   7      245.28      281.53      9.94 o 
  -1  10   7      402.83      402.04      9.03 o 
   0  10   7      314.32      308.92      5.88 o 
   1  10   7       45.48       48.84      3.64 o 
   2  10   7     1095.93     1085.60     24.82 o 
   3  10   7     2092.63     2076.90     31.55 o 
   4  10   7      573.84      558.03     10.70 o 
   5  10   7      323.87      349.00     12.41 o 
   6  10   7      128.06      116.68      5.47 o 
   7  10   7        1.33        4.99      4.25 o 
  -7  11   7       30.34       25.48      9.00 o 
  -6  11   7      127.48      131.88      8.92 o 
  -5  11   7        3.03        4.10      2.12 o 
  -4  11   7      404.53      415.30      9.89 o 
  -3  11   7      163.14      162.82      5.39 o 
  -2  11   7      261.30      236.82      8.86 o 
  -1  11   7      693.49      682.45     13.64 o 
   0  11   7     3065.55     2897.33     66.41 o 
   1  11   7      201.69      182.83      5.09 o 
   2  11   7      270.22      222.64      6.65 o 
   3  11   7       84.27       78.04      5.67 o 
   4  11   7       41.50       20.12      4.70 o 
   5  11   7       51.44       48.40      9.83 o 
   6  11   7      267.69      269.64      9.06 o 
   7  11   7        0.47        4.45      3.55 o 
  -7  12   7        5.01        5.80      4.56 o 
  -6  12   7       20.90       23.51     10.39 o 
  -5  12   7      236.18      217.90     13.67 o 
  -4  12   7       20.42       22.09      3.58 o 
  -3  12   7      376.12      362.39      8.21 o 
  -2  12   7      582.06      540.34     13.26 o 
  -1  12   7      190.53      216.38      6.30 o 
   0  12   7      658.93      625.82     11.30 o 
   1  12   7      502.54      433.64      9.50 o 
   2  12   7     1340.58     1306.55     28.81 o 
   3  12   7       23.27       26.00      4.84 o 
   4  12   7       48.49       56.95      5.99 o 
   5  12   7        1.55        4.06      2.61 o 
   6  12   7      220.09      230.67      9.62 o 
   7  12   7       14.79       14.15      4.02 o 
  -6  13   7      412.44      414.18     19.83 o 
  -5  13   7        0.05        3.19      3.85 o 
  -4  13   7        5.61        8.00      3.07 o 
  -3  13   7      405.96      414.14     11.42 o 
  -2  13   7      273.35      258.89      6.11 o 
  -1  13   7      240.56      227.06      8.75 o 
   0  13   7     1068.66      920.66     14.05 o 
   1  13   7      244.98      244.23      6.09 o 
   2  13   7       59.73       41.33      7.48 o 
   3  13   7       12.83        5.27      2.12 o 
   4  13   7        9.16        7.70      3.42 o 
   5  13   7        1.41        3.25      2.59 o 
   6  13   7       96.09      111.01      8.69 o 
  -6  14   7       18.63       14.80      8.23 o 
  -5  14   7        0.30       -2.40      5.63 o 
  -4  14   7     1502.87     1501.62     62.54 o 
  -3  14   7       56.81       53.72      9.67 o 
  -2  14   7      914.63      856.98     22.70 o 
  -1  14   7       42.90       49.74      8.27 o 
   0  14   7      258.83      235.94      6.38 o 
   1  14   7      132.98      102.45      4.87 o 
   2  14   7        2.33        3.21      2.55 o 
   3  14   7      340.71      351.75      7.79 o 
   4  14   7        9.90       17.42      3.46 o 
   5  14   7      274.98      322.95     10.76 o 
   6  14   7       98.08       99.36      7.53 o 
  -5  15   7        1.51        7.07      3.77 o 
  -4  15   7       85.27       70.92     20.19 o 
  -3  15   7      288.73      290.85     12.10 o 
  -2  15   7       91.70       86.85      4.25 o 
  -1  15   7        3.70        2.69      1.60 o 
   0  15   7      159.61      155.40      3.78 o 
   1  15   7       32.51       28.11      6.41 o 
   2  15   7        2.33        4.05      2.02 o 
   3  15   7       10.49        8.32      2.69 o 
   4  15   7       39.21       45.57      8.29 o 
   5  15   7       83.36       78.80      8.12 o 
  -5  16   7       41.02       34.20     11.89 o 
  -4  16   7       91.54       64.85     19.39 o 
  -3  16   7        0.02       -0.23      3.85 o 
  -2  16   7       51.71       40.92      8.26 o 
  -1  16   7        8.16        7.90      2.04 o 
   0  16   7        2.52        0.16      3.21 o 
   1  16   7      107.90      104.77      6.73 o 
   2  16   7       41.62       47.74      9.55 o 
   3  16   7        0.64        3.63      2.14 o 
   4  16   7      107.87      124.89      6.93 o 
   5  16   7        2.10        7.27      4.35 o 
  -4  17   7        2.66        4.76      4.05 o 
  -3  17   7      148.11      155.95      9.70 o 
  -2  17   7        2.23        1.76      2.86 o 
  -1  17   7       88.18       87.55      4.99 o 
   0  17   7      384.12      378.09     11.77 o 
   1  17   7      175.63      175.10      5.37 o 
   2  17   7        1.22        4.82      2.67 o 
   3  17   7      269.92      280.56      9.69 o 
   4  17   7       57.40       50.76     14.20 o 
  -3  18   7        1.25        3.86      1.62 o 
  -2  18   7      142.74      138.12      7.69 o 
  -1  18   7        0.25        3.24      3.88 o 
   0  18   7       16.86       16.98      3.94 o 
   1  18   7      128.68      112.93      6.25 o 
   2  18   7        0.06        2.59      2.54 o 
   3  18   7      495.59      521.37     11.25 o 
  -1  19   7       31.61       29.41      6.60 o 
   0  19   7       96.94      109.43     12.56 o 
   1  19   7      479.72      546.00     10.81 o 
  -9   0   8      600.43      556.66     22.75 o 
  -8   0   8      447.75      454.99     19.97 o 
  -7   0   8      876.94      823.15     26.27 o 
  -6   0   8       57.22       73.19     15.61 o 
  -5   0   8       67.60       83.78     14.75 o 
  -4   0   8       16.27       16.38      3.32 o 
  -3   0   8     1488.65     1622.60     38.23 o 
  -2   0   8      368.96      468.75     14.81 o 
  -1   0   8     1012.28     1107.84     22.59 o 
   0   0   8     4070.52     4103.83     64.05 o 
   1   0   8      951.24      888.25     24.76 o 
   2   0   8     4094.68     3975.31    100.72 o 
   3   0   8        3.12        3.39      2.67 o 
   4   0   8     1486.99     1502.10     38.32 o 
   5   0   8     1477.54     1492.43     34.79 o 
   6   0   8     1225.20     1272.42     22.16 o 
   7   0   8      944.52      963.11     26.79 o 
   8   0   8       15.04       13.51     13.00 o 
  -9   1   8       70.00       38.51     15.28 o 
  -8   1   8      603.17      619.22     33.14 o 
  -7   1   8       89.68       96.56      8.43 o 
  -6   1   8      108.65      125.15      6.21 o 
  -5   1   8      134.96      121.81      7.62 o 
  -4   1   8       14.20       12.28      3.12 o 
  -3   1   8      848.34      853.28     15.80 o 
  -2   1   8     1028.70     1005.52     16.33 o 
  -1   1   8     2322.21     2368.19     68.37 o 
   0   1   8       69.01       84.06      3.64 o 
   1   1   8       69.08       91.43      3.28 o 
   2   1   8      152.15      176.68      6.32 o 
   3   1   8      202.31      203.96      4.15 o 
   4   1   8     1849.98     1822.68     16.70 o 
   5   1   8       31.42       20.99      5.09 o 
   6   1   8       98.64       87.16      4.30 o 
   7   1   8      563.75      622.62     17.96 o 
   8   1   8       39.82       26.40     18.53 o 
  -8   2   8      676.13      664.28     35.55 o 
  -7   2   8       20.77       24.86      6.48 o 
  -6   2   8       23.94       19.76      4.57 o 
  -5   2   8       11.81       11.06      3.45 o 
  -4   2   8      185.90      182.13      6.25 o 
  -3   2   8      417.07      478.13     14.06 o 
  -2   2   8      583.94      562.69     12.95 o 
  -1   2   8     2667.29     2739.26     41.22 o 
   0   2   8      108.32      110.05      3.05 o 
   1   2   8      766.08      678.03      9.85 o 
   2   2   8      391.70      324.11      6.71 o 
   3   2   8      193.01      193.98      3.94 o 
   4   2   8      323.94      367.87      6.60 o 
   6   2   8        2.65        3.72      2.08 o 
   7   2   8       77.08       54.94     10.83 o 
   8   2   8      229.11      210.74     16.52 o 
  -8   3   8       12.18       10.17      4.47 o 
  -7   3   8      212.03      197.88      7.66 o 
  -6   3   8       62.23       67.30     14.45 o 
  -5   3   8       93.61       87.08      7.33 o 
  -4   3   8       39.13       35.01      5.82 o 
  -3   3   8      840.67      838.35     21.61 o 
  -2   3   8      285.87      302.68      7.93 o 
  -1   3   8      780.60      867.00     14.41 o 
   0   3   8       98.36      101.11      4.39 o 
   1   3   8       26.22       19.53      1.34 o 
   2   3   8       62.71       63.67      1.87 o 
   3   3   8      233.37      229.14      4.20 o 
   4   3   8      305.18      281.99     10.11 o 
   5   3   8      746.21      756.35     13.01 o 
   6   3   8      172.79      167.52      5.93 o 
   7   3   8        6.80        5.44      2.91 o 
   8   3   8        0.31        0.95      3.04 o 
  -8   4   8       90.70       79.75      9.22 o 
  -7   4   8       58.33       51.93     13.66 o 
  -6   4   8      141.89      139.82      6.42 o 
  -5   4   8       24.29       27.08      5.11 o 
  -4   4   8        2.24        4.57      2.69 o 
  -3   4   8       72.92       80.78      4.59 o 
  -2   4   8       36.58       36.60      6.33 o 
  -1   4   8      527.33      597.64     12.92 o 
   0   4   8     1418.27     1563.09     24.26 o 
   1   4   8       14.52       22.72      2.43 o 
   2   4   8      191.26      190.76      3.85 o 
   3   4   8       33.27       44.38      1.40 o 
   4   4   8       89.02       90.11      2.63 o 
   5   4   8        2.99        2.44      1.86 o 
   6   4   8      255.54      243.74      8.47 o 
   7   4   8       48.48       35.03     11.32 o 
   8   4   8       25.62       16.16      8.31 o 
  -8   5   8       29.74       21.53      6.43 o 
  -7   5   8      173.72      182.22      7.99 o 
  -6   5   8      369.35      342.05     18.50 o 
  -5   5   8        5.94        5.64      3.36 o 
  -4   5   8        0.43        5.17      2.85 o 
  -3   5   8      274.44      281.18      8.71 o 
  -2   5   8      911.95      921.27     17.47 o 
  -1   5   8        0.03        1.61      1.22 o 
   0   5   8      244.89      274.31      7.67 o 
   1   5   8        1.20        2.45      0.96 o 
   2   5   8      129.42      113.64      3.01 o 
   3   5   8      633.75      673.78     10.42 o 
   4   5   8      809.71      817.76     15.35 o 
   5   5   8      145.99      139.77      4.16 o 
   6   5   8      240.06      238.30     10.05 o 
   7   5   8       12.66       15.72      7.50 o 
   8   5   8      288.69      302.69      9.81 o 
  -8   6   8       41.66       46.98     15.03 o 
  -7   6   8        1.99        0.53      2.85 o 
  -6   6   8      320.52      342.23     14.11 o 
  -5   6   8      296.84      287.26     14.98 o 
  -4   6   8        3.48        4.25      2.89 o 
  -3   6   8       93.09      103.55      5.40 o 
  -2   6   8      853.81     1019.67     20.46 o 
  -1   6   8       23.96       23.79      5.34 o 
   0   6   8      327.60      361.72      8.26 o 
   1   6   8      178.38      158.05      6.51 o 
   2   6   8     1713.91     1700.66     24.20 o 
   3   6   8      114.20      103.36      3.47 o 
   4   6   8      358.54      326.62     10.69 o 
   5   6   8      148.09      158.73      8.38 o 
   6   6   8      366.09      366.80     22.23 o 
   7   6   8       33.21       30.59     10.54 o 
   8   6   8      208.12      161.16     14.87 o 
  -8   7   8        9.45        4.33      6.61 o 
  -7   7   8      333.44      326.62     11.36 o 
  -6   7   8      198.12      198.53      6.18 o 
  -5   7   8      127.40      121.98      6.73 o 
  -4   7   8       42.88       41.91      7.55 o 
  -3   7   8       21.02       19.52      4.13 o 
  -2   7   8      627.38      637.69     15.88 o 
  -1   7   8        3.85        7.57      3.09 o 
   0   7   8     1244.50     1373.57     23.04 o 
   1   7   8      596.60      611.46     12.90 o 
   2   7   8       13.36       14.30      2.81 o 
   3   7   8     1244.26     1216.43     23.91 o 
   4   7   8      154.96      152.41      6.01 o 
   5   7   8      172.83      157.67     13.45 o 
   6   7   8      325.07      292.19      9.60 o 
   7   7   8       84.26       59.14     16.60 o 
   8   7   8      256.64      242.09     12.80 o 
  -8   8   8      230.88      243.16     12.22 o 
  -7   8   8      264.76      265.75     17.59 o 
  -6   8   8      205.72      203.98      8.97 o 
  -5   8   8       43.81       37.67      8.36 o 
  -4   8   8       92.17      103.76      7.21 o 
  -3   8   8      312.05      329.79     16.95 o 
  -2   8   8       35.65       31.00      6.60 o 
  -1   8   8       78.44       66.49      5.02 o 
   0   8   8     2221.32     2238.49     36.45 o 
   1   8   8     3310.60     3077.34     44.56 o 
   2   8   8     3668.27     3617.58     26.01 o 
   3   8   8      934.23      900.56     17.75 o 
   4   8   8      221.48      182.93      5.38 o 
   5   8   8      327.81      344.87     15.02 o 
   6   8   8        0.04        0.53      3.30 o 
   7   8   8       52.32       45.92     13.10 o 
  -7   9   8       72.98       64.19     23.83 o 
  -6   9   8      235.72      247.21      6.81 o 
  -5   9   8      150.57      145.59     12.54 o 
  -4   9   8     1131.82     1125.61     44.87 o 
  -3   9   8      339.64      325.54      9.43 o 
  -2   9   8      242.99      228.71      8.05 o 
  -1   9   8       20.07       29.43      5.35 o 
   0   9   8     2577.52     2603.23     34.02 o 
   1   9   8       30.02       28.79      2.97 o 
   2   9   8      776.61      847.61     13.66 o 
   3   9   8      256.29      235.68      6.06 o 
   4   9   8      163.75      143.15      8.01 o 
   5   9   8       34.70       49.10     10.40 o 
   6   9   8      583.23      574.28     32.06 o 
   7   9   8      368.96      348.04     31.29 o 
  -7  10   8        0.69        5.47      3.78 o 
  -6  10   8       61.77       50.72     11.83 o 
  -5  10   8       12.65       12.06      3.53 o 
  -4  10   8      140.15      140.92      6.77 o 
  -3  10   8      130.79      130.23      5.36 o 
  -2  10   8       13.10       19.73      3.59 o 
  -1  10   8     1392.97     1476.13     32.62 o 
   0  10   8      400.66      438.42     11.64 o 
   1  10   8      607.88      631.98     10.81 o 
   2  10   8      561.19      494.26     10.86 o 
   3  10   8      817.75      729.22     18.13 o 
   4  10   8      253.02      244.49      9.36 o 
   5  10   8       67.49       66.08      8.43 o 
   6  10   8       73.73       65.57      5.31 o 
   7  10   8        0.31        2.41      3.61 o 
  -7  11   8        3.92        3.63      6.89 o 
  -6  11   8       21.27       16.67      7.58 o 
  -5  11   8       46.90       37.60      9.09 o 
  -4  11   8        2.40        2.13      1.97 o 
  -3  11   8      494.71      501.31     12.43 o 
  -2  11   8      257.80      250.15      8.74 o 
  -1  11   8      227.93      203.71     10.75 o 
   0  11   8      592.89      589.39     10.29 o 
   1  11   8      960.73      936.67     14.06 o 
   2  11   8        6.71        0.95      2.36 o 
   3  11   8       47.87       38.99      3.61 o 
   4  11   8       24.98       21.47      5.74 o 
   5  11   8       23.11       18.44      4.18 o 
   6  11   8      110.52      105.15     14.33 o 
   7  11   8        0.06        1.77      7.00 o 
  -6  12   8       60.60       64.45     19.84 o 
  -5  12   8        0.87        2.64      2.48 o 
  -4  12   8       82.55       69.00     14.23 o 
  -3  12   8      187.48      157.86      4.47 o 
  -2  12   8       84.36       75.47      6.31 o 
  -1  12   8       49.78       48.33      5.70 o 
   0  12   8      715.41      694.70     14.70 o 
   1  12   8       47.81       45.78      5.38 o 
   2  12   8      150.78      135.95      8.08 o 
   3  12   8       10.29       11.14      2.82 o 
   4  12   8       16.39       20.18      5.86 o 
   5  12   8        8.86        6.73      3.17 o 
   6  12   8       54.63       55.31      5.89 o 
  -6  13   8       50.62       42.50     11.31 o 
  -5  13   8      169.19      162.52     10.91 o 
  -4  13   8     1032.51     1069.32     15.14 o 
  -3  13   8      467.33      472.13      8.83 o 
  -2  13   8       78.65       79.08      6.21 o 
  -1  13   8      248.81      252.85      8.04 o 
   0  13   8       74.55       65.41      3.21 o 
   1  13   8       15.85       18.07      4.69 o 
   2  13   8      320.71      340.67      9.80 o 
   3  13   8        1.21        2.12      2.25 o 
   4  13   8      123.10      145.86      9.62 o 
   5  13   8        0.97        3.19      2.77 o 
   6  13   8       11.57       10.22      3.89 o 
  -6  14   8       75.66       60.53     15.94 o 
  -5  14   8       14.04       13.87      6.56 o 
  -4  14   8      209.70      209.14      8.43 o 
  -3  14   8      105.46       99.93      7.21 o 
  -2  14   8       48.22       41.23      9.16 o 
  -1  14   8       76.72       73.49      5.75 o 
   0  14   8       57.82       65.24      6.08 o 
   1  14   8       82.74       86.91      6.51 o 
   2  14   8      222.63      202.38      5.23 o 
   3  14   8      514.45      558.52     10.05 o 
   4  14   8       49.20       54.69     13.61 o 
   5  14   8      191.15      199.65     13.39 o 
  -5  15   8        2.50        4.01      3.31 o 
  -4  15   8       12.35        5.45      2.92 o 
  -3  15   8      562.56      545.71     15.35 o 
  -2  15   8       76.95       60.51     10.92 o 
  -1  15   8       80.89       93.53      4.87 o 
   0  15   8       26.03       25.72      5.78 o 
   1  15   8      207.53      209.02      7.32 o 
   2  15   8        0.24        3.67      1.91 o 
   3  15   8        0.07        3.44      3.72 o 
   4  15   8      185.75      187.98     14.65 o 
   5  15   8       67.38       80.35      8.72 o 
  -4  16   8        0.24        5.24      3.47 o 
  -3  16   8       31.82       25.62      7.89 o 
  -2  16   8        0.44        3.88      2.43 o 
  -1  16   8      494.21      499.14     15.41 o 
   0  16   8      145.28      150.54      5.71 o 
   1  16   8      686.94      748.83     15.67 o 
   2  16   8      264.95      290.04      9.11 o 
   3  16   8      150.68      145.66      9.38 o 
   4  16   8       33.45       18.35      8.90 o 
  -3  17   8      582.46      589.86     12.95 o 
  -2  17   8       55.36       39.93     10.82 o 
  -1  17   8      124.82      111.84      5.39 o 
   0  17   8      163.05      145.51      5.68 o 
   1  17   8        1.76        5.00      2.82 o 
   2  17   8      104.58      110.92      7.50 o 
   3  17   8       69.77       82.18      8.90 o 
  -2  18   8       61.89       66.73      6.13 o 
  -1  18   8      200.80      220.62      8.16 o 
   0  18   8        5.95        4.86      3.14 o 
   1  18   8        0.02        3.15      2.89 o 
   2  18   8      238.00      297.00      8.03 o 
  -8   1   9      460.95      475.24     25.45 o 
  -7   1   9      343.48      328.85      8.12 o 
  -6   1   9       98.66      105.32      6.00 o 
  -5   1   9       65.58       63.48      9.82 o 
  -4   1   9      160.62      151.39      5.24 o 
  -3   1   9        0.25        1.45      2.23 o 
  -2   1   9      861.46      918.14     15.93 o 
  -1   1   9      114.65      122.57      3.85 o 
   0   1   9      408.83      429.70     12.83 o 
   1   1   9        1.41        4.05      2.40 o 
   2   1   9        4.73        3.53      2.59 o 
   3   1   9      328.06      292.19      6.52 o 
   4   1   9     3934.60     4115.92     85.25 o 
   5   1   9       12.45        7.40      2.23 o 
   6   1   9        1.24        6.25      2.94 o 
   7   1   9        1.86        3.67      3.93 o 
   8   1   9        5.23        2.21      5.46 o 
  -8   2   9        8.46        5.87      3.42 o 
  -7   2   9        2.68        7.56      2.79 o 
  -6   2   9        0.65        3.40      3.23 o 
  -5   2   9       93.13       92.24      6.82 o 
  -4   2   9       78.37       96.16      6.59 o 
  -3   2   9      583.44      611.16     13.18 o 
  -2   2   9      126.52      107.80      6.65 o 
  -1   2   9      187.74      229.51      6.37 o 
   0   2   9     1231.45     1377.35     26.74 o 
   1   2   9      850.74      870.59     14.53 o 
   2   2   9     1474.37     1443.96     62.35 o 
   3   2   9      281.59      267.06      6.18 o 
   4   2   9      359.70      379.94      9.99 o 
   5   2   9      363.58      359.41      9.69 o 
   6   2   9      195.60      184.45      6.19 o 
   7   2   9        4.47        0.66      2.81 o 
   8   2   9       43.24       41.20     20.07 o 
  -8   3   9       89.85       82.41      8.00 o 
  -7   3   9      170.61      180.47      8.94 o 
  -6   3   9       60.32       67.98      8.97 o 
  -5   3   9      260.77      269.46     10.14 o 
  -4   3   9      325.68      297.44     10.21 o 
  -3   3   9      947.55      992.21     32.82 o 
  -2   3   9      484.17      492.19      9.82 o 
  -1   3   9       37.61       27.70      4.80 o 
   0   3   9      409.80      423.41      8.61 o 
   1   3   9      861.55      866.00     16.44 o 
   2   3   9        1.06        2.46      1.57 o 
   3   3   9      407.39      458.72      6.13 o 
   4   3   9      904.84      910.81     21.60 o 
   5   3   9      312.71      334.74     10.82 o 
   6   3   9      199.04      234.14     14.87 o 
   7   3   9      721.78      708.83     24.89 o 
   8   3   9      217.90      237.73     14.18 o 
  -8   4   9        0.03        1.57      2.71 o 
  -7   4   9        0.62        5.74      6.07 o 
  -6   4   9       65.36       54.87     10.30 o 
  -5   4   9       43.20       47.26      8.51 o 
  -4   4   9       17.81       19.04      3.51 o 
  -3   4   9      718.62      751.25     16.28 o 
  -2   4   9      288.37      263.66      6.82 o 
  -1   4   9     1777.22     1733.87     77.30 o 
   0   4   9     1285.19     1276.79     20.34 o 
   1   4   9     1634.24     1610.73     29.54 o 
   2   4   9      116.72      119.90      3.49 o 
   3   4   9      184.08      165.33      4.04 o 
   4   4   9      418.46      440.82      7.52 o 
   5   4   9      308.56      317.15     16.09 o 
   6   4   9        4.05        3.05      4.45 o 
   7   4   9        3.91        7.38      4.17 o 
   8   4   9       69.88       54.15     38.65 o 
  -8   5   9       33.58       19.53      6.03 o 
  -7   5   9      511.54      550.47     21.65 o 
  -6   5   9       38.25       42.59      7.95 o 
  -5   5   9      130.10      136.74     12.05 o 
  -4   5   9      166.65      164.15      6.42 o 
  -3   5   9        5.81       12.37      4.00 o 
  -2   5   9       35.61       37.22      7.76 o 
  -1   5   9      939.12      993.87     19.60 o 
   0   5   9      665.12      715.72     12.38 o 
   1   5   9     1008.05     1016.58     19.89 o 
   2   5   9      133.74      116.22      3.52 o 
   3   5   9       12.84        7.86      1.86 o 
   4   5   9      117.78      104.00      4.66 o 
   5   5   9      266.09      247.15      6.73 o 
   6   5   9      112.47      123.58      7.64 o 
   7   5   9      186.79      187.78      9.25 o 
   8   5   9       85.89       64.77     21.68 o 
  -8   6   9       18.06       15.59      6.63 o 
  -7   6   9        0.93        5.44      2.63 o 
  -6   6   9        7.93        5.22      3.35 o 
  -5   6   9      120.36      130.98      5.03 o 
  -4   6   9      143.83      165.78      6.33 o 
  -3   6   9        1.97        0.64      3.04 o 
  -2   6   9       61.36       69.78      4.83 o 
  -1   6   9       81.62       91.85      4.30 o 
   0   6   9       86.37       68.38      5.84 o 
   1   6   9     2274.35     2076.01     34.30 o 
   2   6   9       87.39       91.35      2.10 o 
   3   6   9      308.13      310.26      8.44 o 
   4   6   9       47.53       40.21      2.92 o 
   5   6   9      131.27      120.29      7.28 o 
   6   6   9      115.92       91.82     23.87 o 
   7   6   9        0.34        3.50      2.56 o 
  -8   7   9      239.96      202.13     27.93 o 
  -7   7   9      544.78      568.26     16.18 o 
  -6   7   9        0.24        2.08      3.87 o 
  -5   7   9       13.93       13.60      3.47 o 
  -4   7   9      674.12      680.35     19.28 o 
  -3   7   9       59.74       62.77     11.28 o 
  -2   7   9        9.22        9.73      4.27 o 
  -1   7   9      771.51      785.09     18.58 o 
   0   7   9      654.16      640.00      8.66 o 
   1   7   9        1.54        2.71      1.35 o 
   2   7   9     2883.45     2772.21     62.79 o 
   3   7   9      592.44      596.43     13.98 o 
   4   7   9      192.90      166.47      5.33 o 
   5   7   9       42.89       37.49      6.94 o 
   6   7   9       12.72       14.03      5.75 o 
   7   7   9       93.08       86.85     10.18 o 
  -7   8   9        0.83        6.17      2.97 o 
  -6   8   9       67.77       66.20      5.73 o 
  -5   8   9       23.28       12.39      4.06 o 
  -4   8   9       21.40       20.40      5.07 o 
  -3   8   9       17.87       20.07      4.31 o 
  -2   8   9       13.36       14.94      4.17 o 
  -1   8   9       68.81       66.63      4.10 o 
   0   8   9     1184.28     1137.14     29.07 o 
   1   8   9       54.98       51.36      2.57 o 
   2   8   9      323.67      280.92      6.76 o 
   3   8   9       28.83       20.57      6.26 o 
   4   8   9      205.47      187.04      5.42 o 
   5   8   9       34.99       28.77      7.22 o 
   6   8   9        0.18        2.42      3.18 o 
   7   8   9       11.48        4.03      3.91 o 
  -7   9   9       60.02       48.66     12.58 o 
  -6   9   9      329.18      349.36     16.87 o 
  -5   9   9      586.20      601.23     12.14 o 
  -4   9   9        0.14        4.20      3.78 o 
  -3   9   9        1.84        0.10      2.96 o 
  -2   9   9      141.72      137.10      8.43 o 
  -1   9   9     1099.83     1099.70     22.71 o 
   0   9   9      275.56      261.65      6.91 o 
   1   9   9        1.56        1.26      1.70 o 
   2   9   9      282.53      229.48      5.64 o 
   3   9   9     1439.87     1350.62     36.88 o 
   4   9   9      985.06      955.35     21.94 o 
   5   9   9       55.82       59.21      6.90 o 
   6   9   9       31.33       39.03     11.98 o 
   7   9   9      231.45      283.63     17.33 o 
  -7  10   9       75.09       45.81     14.59 o 
  -6  10   9        9.48        6.83      3.83 o 
  -5  10   9       93.12      102.93      6.79 o 
  -4  10   9      156.54      156.50      6.10 o 
  -3  10   9      119.04      112.86      7.17 o 
  -2  10   9      636.95      644.99     18.10 o 
  -1  10   9        0.80        3.21      1.96 o 
   0  10   9      140.62      149.56      5.19 o 
   1  10   9     3410.49     3340.28     42.42 o 
   2  10   9     1446.37     1363.49     30.03 o 
   3  10   9        9.70       17.87      5.21 o 
   4  10   9       60.58       52.17      4.87 o 
   5  10   9       24.17       24.17      5.10 o 
   6  10   9        0.15        7.31      5.86 o 
   7  10   9       58.85       48.25     19.64 o 
  -7  11   9       71.01       53.50     30.83 o 
  -6  11   9       89.49       91.93      6.97 o 
  -5  11   9        6.59        5.67      2.77 o 
  -4  11   9      451.67      451.91     11.21 o 
  -3  11   9      491.87      479.98     11.16 o 
  -2  11   9      810.53      820.22     17.94 o 
  -1  11   9        9.23        3.48      2.40 o 
   0  11   9      182.02      160.82      6.12 o 
   1  11   9       44.32       44.49      3.53 o 
   2  11   9       35.47       18.71      3.96 o 
   3  11   9       70.00       69.02      5.62 o 
   4  11   9      501.43      486.19     12.67 o 
   5  11   9        4.85        3.54      3.76 o 
   6  11   9      280.97      279.26     20.99 o 
  -6  12   9       21.09       17.19      6.24 o 
  -5  12   9      100.25       84.25     12.47 o 
  -4  12   9      359.01      326.11     17.09 o 
  -3  12   9       46.09       42.95      9.20 o 
  -2  12   9     1020.33      994.49     23.56 o 
  -1  12   9      707.88      698.33     14.97 o 
   0  12   9      471.19      489.07      8.63 o 
   1  12   9       17.87       26.09      4.65 o 
   2  12   9      162.76      143.40      5.03 o 
   3  12   9        1.66       -0.92      3.17 o 
   4  12   9      230.89      235.59     11.05 o 
   5  12   9        5.71        8.10      3.50 o 
   6  12   9       58.70       52.89     17.74 o 
  -6  13   9       47.13       33.24     10.36 o 
  -5  13   9       75.43       55.26     16.27 o 
  -4  13   9       14.79        9.91      3.49 o 
  -3  13   9      168.73      168.36      6.50 o 
  -2  13   9      192.04      179.84      6.85 o 
  -1  13   9      115.66      138.85      4.58 o 
   0  13   9       30.26       20.15      3.40 o 
   1  13   9       23.85       18.16      4.46 o 
   2  13   9        1.15        3.87      3.18 o 
   3  13   9        2.13        1.45      3.38 o 
   4  13   9      361.55      373.21     12.97 o 
   5  13   9      249.62      260.37     13.74 o 
  -5  14   9      150.18      150.00      8.77 o 
  -4  14   9      518.90      498.54     13.85 o 
  -3  14   9       15.60       18.28      4.54 o 
  -2  14   9      328.06      317.66      7.20 o 
  -1  14   9      188.45      167.65      4.87 o 
   0  14   9        0.04        1.62      1.91 o 
   1  14   9      145.00      169.39      5.21 o 
   2  14   9       14.76       21.57      6.66 o 
   3  14   9      472.24      500.82     14.33 o 
   4  14   9       79.57       94.63      8.29 o 
   5  14   9        0.05        1.21      3.78 o 
  -5  15   9      172.45      152.26     10.25 o 
  -4  15   9      280.89      272.12     22.71 o 
  -3  15   9        6.99       10.34      4.78 o 
  -2  15   9       72.24       83.73      9.11 o 
  -1  15   9       32.17       30.96      6.05 o 
   0  15   9        0.02       -1.04      2.61 o 
   1  15   9       28.00       25.02      6.00 o 
   2  15   9       24.59       22.96      7.11 o 
   3  15   9      176.10      197.69      8.07 o 
   4  15   9        9.96       12.18      5.35 o 
  -4  16   9       35.75       17.81      6.69 o 
  -3  16   9       15.52       15.03      4.29 o 
  -2  16   9        8.01       10.90      3.22 o 
  -1  16   9      155.22      147.47      7.91 o 
   0  16   9      139.50      165.81      6.69 o 
   1  16   9        2.29        3.25      3.17 o 
   2  16   9      194.53      216.23     13.03 o 
   3  16   9        3.90        6.06      5.01 o 
   4  16   9       15.10       14.23      4.74 o 
  -3  17   9      158.51      146.26      9.71 o 
  -2  17   9       82.94       62.01      9.91 o 
  -1  17   9       83.67       81.11     10.79 o 
   0  17   9       46.15       49.37      9.16 o 
   1  17   9      401.36      427.56     17.21 o 
   2  17   9        2.47        2.50      2.49 o 
   3  17   9       39.37       32.89      9.39 o 
  -1  18   9      343.73      345.07      9.95 o 
   0  18   9        0.80        2.75      2.31 o 
   1  18   9      393.73      438.02     14.97 o 
  -8   0  10        0.56       -1.16      6.59 o 
  -7   0  10      100.20       84.59     19.31 o 
  -6   0  10       67.81       73.30     14.45 o 
  -5   0  10      193.74      207.23      8.97 o 
  -4   0  10      191.87      198.76     16.01 o 
  -3   0  10     1589.30     1699.48     40.24 o 
  -2   0  10     2482.05     2552.61     87.63 o 
  -1   0  10       48.92       57.64     20.00 o 
   0   0  10     2267.13     2153.63     62.02 o 
   1   0  10      917.11      959.89     34.90 o 
   2   0  10      652.80      625.78     24.58 o 
   3   0  10     1208.32     1206.53     21.47 o 
   4   0  10     1241.27     1156.75     31.37 o 
   5   0  10     1581.86     1496.07     34.78 o 
   6   0  10       39.78       28.64     11.73 o 
   7   0  10        0.04       -0.26      6.10 o 
  -8   1  10       20.66       25.69      9.18 o 
  -7   1  10       33.49       40.99      8.71 o 
  -6   1  10        5.09        4.13      2.21 o 
  -5   1  10      980.04      978.76     19.38 o 
  -4   1  10      649.73      668.60     15.05 o 
  -3   1  10      124.70      117.53      6.43 o 
  -2   1  10      252.17      238.57      7.16 o 
  -1   1  10       47.64       60.93      4.19 o 
   0   1  10      898.15      900.43     43.58 o 
   1   1  10      381.11      381.49      6.61 o 
   2   1  10      852.81      825.53     35.96 o 
   3   1  10     1217.69     1137.23     29.07 o 
   4   1  10       25.28       24.30      4.18 o 
   5   1  10      313.65      359.28     18.30 o 
   6   1  10      112.67      114.72      6.89 o 
   7   1  10      333.36      351.44     13.05 o 
   8   1  10       79.98       50.41     29.05 o 
  -8   2  10       11.34        8.02      4.50 o 
  -7   2  10        7.08        9.37      2.33 o 
  -6   2  10        5.16        5.67      3.69 o 
  -5   2  10       11.45        6.39      4.38 o 
  -4   2  10       91.33      100.51      5.47 o 
  -3   2  10     1599.96     1654.45     21.34 o 
  -2   2  10      251.38      258.66      7.01 o 
  -1   2  10      256.58      229.29      8.44 o 
   0   2  10      285.99      235.97      7.63 o 
   1   2  10      705.91      657.39     14.40 o 
   2   2  10     1100.40     1169.45     17.44 o 
   3   2  10     2052.19     2110.22     44.72 o 
   4   2  10       73.58       79.48      4.30 o 
   5   2  10      126.13      114.98      4.38 o 
   6   2  10      311.20      284.40      8.52 o 
   7   2  10       25.99       15.44      7.98 o 
   8   2  10       95.56       55.95     27.97 o 
  -8   3  10       13.81       11.10      4.37 o 
  -7   3  10       13.07       12.94      4.72 o 
  -6   3  10        4.61        6.03      3.00 o 
  -5   3  10      306.74      315.14     13.39 o 
  -4   3  10       63.45       66.57      5.85 o 
  -3   3  10      131.61      130.24      5.42 o 
  -2   3  10        9.33       13.42      4.31 o 
  -1   3  10        9.04       10.38      2.46 o 
   0   3  10       51.41       50.03      3.24 o 
   1   3  10       24.70       20.96      4.77 o 
   2   3  10       74.11       53.56      2.46 o 
   3   3  10     1740.71     1684.44     37.00 o 
   4   3  10      801.63      801.39     18.25 o 
   5   3  10       20.79       25.75      5.88 o 
   6   3  10      112.71       89.78      6.67 o 
   7   3  10      311.85      300.74     22.27 o 
   8   3  10       17.95       17.78     10.55 o 
  -8   4  10      179.11      159.18     11.93 o 
  -7   4  10        1.21        4.78      3.22 o 
  -6   4  10        2.54        3.90      2.32 o 
  -5   4  10      126.78      123.29     10.11 o 
  -4   4  10      121.99      129.17      5.88 o 
  -3   4  10      146.30      157.41     10.29 o 
  -2   4  10     1063.47     1156.96     26.47 o 
  -1   4  10       16.72       17.59      3.96 o 
   0   4  10      472.33      452.85     11.83 o 
   1   4  10      196.88      203.18      5.17 o 
   2   4  10       33.69       31.79      3.03 o 
   3   4  10       64.89       74.08      4.20 o 
   4   4  10      309.24      292.52      7.43 o 
   5   4  10       86.60       74.06     11.09 o 
   6   4  10      123.75      132.97      8.10 o 
   7   4  10       73.60       64.28     18.75 o 
  -8   5  10       86.98       53.19     15.97 o 
  -7   5  10       16.82       13.91      4.78 o 
  -6   5  10        0.02        4.37      3.67 o 
  -5   5  10      131.05      134.57     10.95 o 
  -4   5  10      354.35      354.16     16.17 o 
  -3   5  10        1.04        1.69      2.60 o 
  -2   5  10      476.51      495.46     11.45 o 
  -1   5  10       23.37       21.95      3.54 o 
   0   5  10      280.68      287.30      7.18 o 
   1   5  10      338.62      345.11      7.22 o 
   2   5  10      334.29      321.81      8.85 o 
   3   5  10       10.59        7.58      2.20 o 
   4   5  10        0.48        1.36      1.99 o 
   5   5  10       18.30       24.00      5.89 o 
   6   5  10      263.65      251.42     13.32 o 
   7   5  10       69.63       70.93      6.25 o 
  -7   6  10       70.68       54.61     13.55 o 
  -6   6  10       24.53       21.56      7.19 o 
  -5   6  10       91.84       94.47     15.85 o 
  -4   6  10      172.76      176.02     10.95 o 
  -3   6  10      105.93      107.86      5.91 o 
  -2   6  10        0.45        3.97      2.59 o 
  -1   6  10      199.37      196.45      6.35 o 
   0   6  10     1765.67     1757.90     23.77 o 
   1   6  10        0.66        0.05      1.38 o 
   2   6  10     1212.10     1117.20     20.27 o 
   3   6  10      213.91      205.46      6.49 o 
   4   6  10     1008.79      912.20     18.85 o 
   5   6  10       16.00       14.84      3.57 o 
   6   6  10       82.21       66.48     18.40 o 
   7   6  10       25.81       17.27      6.82 o 
  -7   7  10       33.10       32.82      9.73 o 
  -6   7  10        0.20        4.04      3.89 o 
  -5   7  10        5.67        3.92      3.39 o 
  -4   7  10      561.70      590.07     15.57 o 
  -3   7  10        6.70       10.38      3.18 o 
  -2   7  10      800.30      808.26     18.53 o 
  -1   7  10      309.61      339.13     10.84 o 
   0   7  10      520.91      487.68     12.66 o 
   1   7  10      824.60      805.45     13.49 o 
   2   7  10       31.50       35.22      2.46 o 
   3   7  10      262.12      253.66      8.09 o 
   4   7  10      175.43      152.45      8.90 o 
   5   7  10       32.37       28.97      9.58 o 
   6   7  10      557.16      533.55     26.34 o 
   7   7  10      290.27      330.09     11.23 o 
  -7   8  10        0.63        8.34      3.35 o 
  -6   8  10       61.37       64.29     14.41 o 
  -5   8  10      258.96      271.80     10.15 o 
  -4   8  10        6.34        7.26      2.99 o 
  -3   8  10       14.13       12.08      3.15 o 
  -2   8  10     3682.27     3876.97     50.56 o 
  -1   8  10     1918.72     1998.23     33.79 o 
   0   8  10     1888.10     1946.71     33.75 o 
   1   8  10      965.83      921.72     13.46 o 
   2   8  10      413.19      398.97     11.47 o 
   3   8  10      371.30      383.65      9.94 o 
   4   8  10        2.86        6.06      4.04 o 
   5   8  10       52.30       38.26      9.45 o 
   6   8  10       30.30       26.38      7.30 o 
   7   8  10      116.11      132.41     17.01 o 
  -7   9  10       94.17       70.82     18.84 o 
  -6   9  10      342.56      344.11     10.62 o 
  -5   9  10      159.77      157.74      6.55 o 
  -4   9  10      309.32      302.02     11.74 o 
  -3   9  10       36.36       33.24      6.20 o 
  -2   9  10      845.43      848.11     22.89 o 
  -1   9  10      102.50       96.16      6.13 o 
   0   9  10     1056.78     1119.78     26.58 o 
   1   9  10        4.54        3.36      1.73 o 
   2   9  10      443.51      400.89     12.07 o 
   3   9  10      213.89      229.51     12.90 o 
   4   9  10      737.72      690.97     25.51 o 
   5   9  10      220.27      205.75      9.77 o 
   6   9  10      720.98      825.79     31.85 o 
  -6  10  10       31.97       21.92      5.43 o 
  -5  10  10        0.19        2.28      2.20 o 
  -4  10  10        3.25        4.92      2.55 o 
  -3  10  10      250.98      237.13      6.71 o 
  -2  10  10     1039.47     1049.87     20.48 o 
  -1  10  10      359.47      354.92      8.33 o 
   0  10  10       81.91       72.18      3.59 o 
   1  10  10      684.60      621.61     14.32 o 
   2  10  10      444.58      437.34      9.60 o 
   3  10  10       69.44       63.38      9.73 o 
   4  10  10       13.71       11.28      3.37 o 
   5  10  10        1.74        2.60      3.03 o 
   6  10  10       89.42       70.42     19.56 o 
  -6  11  10        3.76        5.16      3.09 o 
  -5  11  10      217.61      215.83      8.04 o 
  -4  11  10      164.65      166.13      6.03 o 
  -3  11  10      200.91      191.00     19.08 o 
  -2  11  10      250.61      261.49      8.52 o 
  -1  11  10      280.08      288.03      6.35 o 
   0  11  10       25.01       22.05      4.29 o 
   1  11  10       66.30       57.24      3.82 o 
   2  11  10        0.88        0.68      4.81 o 
   3  11  10       31.84       19.75      6.89 o 
   4  11  10       51.27       58.86      8.78 o 
   5  11  10        0.02        5.91      4.48 o 
   6  11  10       82.79       63.11     16.80 o 
  -6  12  10        8.85        6.08      4.67 o 
  -5  12  10      105.71       83.88     13.85 o 
  -4  12  10        0.00        0.73      3.50 o 
  -3  12  10       71.42       81.07      8.48 o 
  -2  12  10      319.04      328.11      9.87 o 
  -1  12  10       10.08       11.33      2.72 o 
   0  12  10      125.39      111.65      4.47 o 
   1  12  10        0.13        2.04      2.74 o 
   2  12  10       52.94       71.69     11.66 o 
   3  12  10        6.60       10.61      5.34 o 
   4  12  10      111.58      117.30      5.75 o 
   5  12  10       17.77       18.52      8.32 o 
  -5  13  10      400.97      381.35     14.43 o 
  -4  13  10       43.78       40.44      7.12 o 
  -3  13  10       69.89       76.24      6.97 o 
  -2  13  10       69.36       59.97      3.86 o 
  -1  13  10        0.12        2.89      1.77 o 
   0  13  10      222.29      227.50      5.37 o 
   1  13  10       15.10       18.48      5.36 o 
   2  13  10      111.85      137.82     10.36 o 
   3  13  10       15.01       16.96      4.86 o 
   4  13  10       22.75       21.64      6.38 o 
   5  13  10      110.36      117.12     12.21 o 
  -5  14  10       16.66       13.05      6.38 o 
  -4  14  10       28.89       31.81      6.99 o 
  -3  14  10       42.97       41.85      7.30 o 
  -2  14  10      136.84      136.10      4.54 o 
  -1  14  10      116.43      110.48      4.44 o 
   0  14  10      158.41      164.85      6.86 o 
   1  14  10      420.88      455.15     18.12 o 
   2  14  10        0.72        2.11      3.21 o 
   3  14  10      251.08      253.73      8.69 o 
   4  14  10       20.29       15.22      6.49 o 
  -4  15  10        0.17        3.14      2.26 o 
  -3  15  10        1.36        1.38      2.25 o 
  -2  15  10       20.25       14.73      5.07 o 
  -1  15  10      113.96      113.68      6.01 o 
   0  15  10        0.08        0.88      2.22 o 
   1  15  10       28.01       28.49      5.65 o 
   2  15  10      171.12      193.49      8.23 o 
   3  15  10      137.24      141.80      7.32 o 
   4  15  10        7.91       11.18      4.67 o 
  -3  16  10      197.77      206.75      9.57 o 
  -2  16  10      234.13      234.21      9.71 o 
  -1  16  10      819.87      911.25     19.39 o 
   0  16  10       66.19       70.15      9.73 o 
   1  16  10      130.47      111.35      8.82 o 
   2  16  10       61.37       40.65     11.83 o 
   3  16  10      185.08      197.10      8.58 o 
  -2  17  10       65.89       55.22      7.85 o 
  -1  17  10        0.87        2.97      2.34 o 
   0  17  10       86.59      118.19     10.71 o 
   1  17  10      139.10      144.87      8.60 o 
   2  17  10        7.99        7.44      3.35 o 
  -8   1  11       39.28       28.85     13.36 o 
  -7   1  11       49.30       36.07     14.94 o 
  -6   1  11       16.99       13.47      4.22 o 
  -5   1  11       18.09       12.84      4.33 o 
  -4   1  11      364.65      401.67     14.48 o 
  -3   1  11      281.00      282.57     13.73 o 
  -2   1  11      125.75      122.36      4.87 o 
  -1   1  11       89.37       89.13     18.36 o 
   0   1  11        0.51        3.92      2.67 o 
   1   1  11      119.93      108.11      6.77 o 
   2   1  11     3715.22     4075.72    150.94 o 
   3   1  11      147.44      131.51      4.51 o 
   4   1  11       15.63       17.53      2.91 o 
   5   1  11        1.09        2.75      1.77 o 
   6   1  11        5.42        5.13      2.46 o 
   7   1  11       22.42        8.50      5.90 o 
  -8   2  11        0.73        0.56      2.66 o 
  -7   2  11       17.91       17.75      5.19 o 
  -6   2  11       49.57       43.88      7.39 o 
  -5   2  11      136.38      134.63      7.74 o 
  -4   2  11      143.73      148.48      5.03 o 
  -3   2  11       18.84       15.39      3.24 o 
  -2   2  11      407.99      434.02      9.78 o 
  -1   2  11      233.24      240.41      6.28 o 
   0   2  11     1734.96     1847.67     56.53 o 
   1   2  11       60.30       52.15      7.32 o 
   2   2  11        1.54        0.76      2.85 o 
   3   2  11      339.82      332.78     10.39 o 
   4   2  11       19.59       23.54      3.48 o 
   5   2  11       20.33       16.53      4.01 o 
   6   2  11      268.21      271.08     12.16 o 
   7   2  11       76.54       54.97     26.53 o 
  -8   3  11       64.94       87.58     21.09 o 
  -7   3  11      128.36      145.85     15.22 o 
  -6   3  11      105.60      102.57      9.99 o 
  -5   3  11      279.57      285.81      9.08 o 
  -4   3  11      175.67      166.19      7.08 o 
  -3   3  11      116.55       96.26      7.33 o 
  -2   3  11      398.79      419.50     12.91 o 
  -1   3  11      968.86      953.78     20.35 o 
   0   3  11        2.84        1.80      0.95 o 
   1   3  11      739.71      778.37     11.70 o 
   2   3  11     1078.12     1101.74     24.48 o 
   3   3  11      812.38      870.06     17.08 o 
   4   3  11      201.14      191.30      6.78 o 
   5   3  11      771.84      831.94     42.38 o 
   6   3  11      353.02      360.63     15.05 o 
   7   3  11      223.44      214.11     17.60 o 
  -7   4  11       23.79       18.75      4.28 o 
  -6   4  11       45.73       40.48      9.24 o 
  -5   4  11      175.28      176.10      7.42 o 
  -4   4  11      219.11      204.46      7.54 o 
  -3   4  11     1564.65     1642.22     28.60 o 
  -2   4  11      405.04      416.96     16.67 o 
  -1   4  11      262.24      246.42      8.92 o 
   0   4  11      367.08      367.60      9.75 o 
   1   4  11      916.72      967.90     20.09 o 
   2   4  11      109.12      130.56      8.11 o 
   3   4  11       45.69       53.00      5.35 o 
   4   4  11      112.58       98.70      5.46 o 
   5   4  11       12.49       12.61      4.42 o 
   6   4  11      261.74      277.37     11.53 o 
   7   4  11      479.75      472.48     10.89 o 
  -7   5  11       30.13       26.51      7.29 o 
  -6   5  11       75.85       59.28     15.13 o 
  -5   5  11       23.86       20.44      4.57 o 
  -4   5  11        3.75        3.38      3.73 o 
  -3   5  11      504.54      487.32     14.26 o 
  -2   5  11      178.26      200.04     10.14 o 
  -1   5  11     1199.61     1162.64     32.88 o 
   0   5  11       33.88       38.32      5.46 o 
   1   5  11        7.90        6.37      1.93 o 
   2   5  11       54.62       42.82      7.03 o 
   3   5  11      716.99      625.65     26.61 o 
   4   5  11       85.14       83.46      7.17 o 
   5   5  11      230.41      224.62      8.87 o 
   6   5  11      208.48      222.30      8.31 o 
   7   5  11        1.40        2.83      3.08 o 
  -7   6  11        7.48        7.14      3.29 o 
  -6   6  11        5.58        7.63      3.88 o 
  -5   6  11        0.27        3.45      3.60 o 
  -4   6  11        7.33        2.98      3.09 o 
  -3   6  11        5.37        4.63      2.39 o 
  -2   6  11      569.82      573.28     23.07 o 
  -1   6  11      929.79      928.20     20.36 o 
   0   6  11       54.60       60.99      3.28 o 
   1   6  11      153.57      151.48      7.08 o 
   2   6  11        2.46        2.44      2.16 o 
   3   6  11       51.80       53.14     10.67 o 
   4   6  11      109.07       97.29      5.71 o 
   5   6  11       23.83       17.02      5.51 o 
   6   6  11        0.46        3.29      2.70 o 
   7   6  11      223.67      228.32     13.11 o 
  -7   7  11        4.70        5.85      3.15 o 
  -6   7  11      271.54      274.03     12.47 o 
  -5   7  11       29.27       21.57      6.79 o 
  -4   7  11        8.93        6.51      3.58 o 
  -3   7  11      682.82      703.60     15.51 o 
  -2   7  11      163.66      145.99      8.99 o 
  -1   7  11       36.85       36.95      6.25 o 
   0   7  11     2466.40     2496.81     53.26 o 
   1   7  11      147.78      152.40      5.01 o 
   2   7  11      125.51      117.85      3.83 o 
   3   7  11       87.86       80.83     14.72 o 
   4   7  11       33.62       46.59     11.69 o 
   5   7  11      178.59      208.48     18.40 o 
   6   7  11      132.32      133.59     23.22 o 
   7   7  11       11.13       13.69      4.28 o 
  -7   8  11        4.43        4.55      3.34 o 
  -6   8  11      103.46       98.06      8.29 o 
  -5   8  11        1.72        2.65      2.67 o 
  -4   8  11      121.94      128.46      6.43 o 
  -3   8  11       62.72       52.16     11.81 o 
  -2   8  11     2168.32     2302.51     28.56 o 
  -1   8  11       27.92       38.95      4.01 o 
   0   8  11       45.21       54.22      6.29 o 
   1   8  11        0.66        2.27      1.96 o 
   2   8  11       15.20        8.72      2.22 o 
   3   8  11       83.69       90.25     19.36 o 
   4   8  11       32.41       46.79     11.33 o 
   5   8  11        0.01        2.56      4.12 o 
   6   8  11       11.51       10.80      3.90 o 
  -6   9  11        8.46       10.33      4.18 o 
  -5   9  11        3.37        6.16      3.96 o 
  -4   9  11        0.68        0.92      2.72 o 
  -3   9  11      943.54      934.95     27.87 o 
  -2   9  11        6.82       10.80      2.70 o 
  -1   9  11       55.80       59.43      5.18 o 
   0   9  11       99.89       87.60      3.76 o 
   1   9  11     1030.05      998.18     17.71 o 
   2   9  11      820.70      776.37     16.53 o 
   3   9  11      129.46      125.13     19.66 o 
   4   9  11      106.63      110.85     21.83 o 
   5   9  11      258.45      271.46     26.56 o 
   6   9  11        1.06        4.23      3.96 o 
  -6  10  11      113.48      124.65      7.19 o 
  -5  10  11       28.42       19.57      5.23 o 
  -4  10  11      473.90      481.10     10.41 o 
  -3  10  11       18.29       13.48      4.26 o 
  -2  10  11        5.56        5.02      2.23 o 
  -1  10  11     2682.32     2780.11     55.86 o 
   0  10  11     1687.38     1618.61     20.82 o 
   1  10  11       25.77       18.01      3.60 o 
   2  10  11        0.74        2.52      1.73 o 
   3  10  11      103.25       79.78     20.31 o 
   4  10  11        6.58        5.78      3.56 o 
   5  10  11        9.63       15.03      6.19 o 
   6  10  11       90.01       99.37     22.77 o 
  -6  11  11      333.99      335.39     12.20 o 
  -5  11  11      343.86      343.13     11.09 o 
  -4  11  11      122.54      112.60     14.70 o 
  -3  11  11        1.45        4.75      2.23 o 
  -2  11  11       63.27       62.67     10.33 o 
  -1  11  11      253.84      263.41      6.98 o 
   0  11  11        2.53        4.05      2.32 o 
   1  11  11       21.35       27.90      6.75 o 
   2  11  11      466.92      448.83     10.76 o 
   3  11  11        2.71        2.52      2.20 o 
   4  11  11      234.08      214.83     13.23 o 
   5  11  11      151.44      121.06     12.99 o 
  -5  12  11       69.41       56.06     17.75 o 
  -4  12  11      528.87      575.13     15.80 o 
  -3  12  11      512.42      525.99     18.04 o 
  -2  12  11      236.59      252.94      6.11 o 
  -1  12  11        0.16        4.69      2.16 o 
   0  12  11      227.18      213.54      5.58 o 
   1  12  11       12.69       16.82      3.78 o 
   2  12  11       59.84       49.76     13.46 o 
   3  12  11        5.29        3.80      2.77 o 
   4  12  11       70.76       65.81     19.54 o 
   5  12  11        0.64        8.15      4.82 o 
  -5  13  11      117.54      118.15     15.53 o 
  -4  13  11       17.61       14.37      4.69 o 
  -3  13  11        0.04        2.12      1.75 o 
  -2  13  11        4.67        4.21      2.19 o 
  -1  13  11        0.57        0.75      2.29 o 
   0  13  11        2.08        2.52      3.52 o 
   1  13  11       23.46       22.29      6.11 o 
   2  13  11      743.63      817.17     21.98 o 
   3  13  11      204.45      208.15     11.26 o 
   4  13  11       38.67       42.57     12.38 o 
  -4  14  11      138.89      132.04     16.30 o 
  -3  14  11      110.50      104.39      5.66 o 
  -2  14  11        5.33        5.48      2.40 o 
  -1  14  11       31.04       37.83      6.31 o 
   0  14  11       41.79       48.85     11.75 o 
   1  14  11      409.95      429.24     14.46 o 
   2  14  11        8.89        6.75      4.52 o 
   3  14  11        3.76        4.16      2.84 o 
   4  14  11      147.12      164.67     33.07 o 
  -3  15  11       12.28        7.45      4.49 o 
  -2  15  11        1.32        3.76      2.04 o 
  -1  15  11       33.98       29.24      8.80 o 
   0  15  11        5.52       10.06      4.13 o 
   1  15  11      248.43      301.33     15.69 o 
   2  15  11       25.89       25.99      8.20 o 
   3  15  11        0.88        0.98      3.12 o 
  -2  16  11      111.42      122.09      5.62 o 
  -1  16  11        2.53        3.91      2.36 o 
   0  16  11      106.66       90.80      7.55 o 
   1  16  11        0.84        0.20      3.08 o 
   2  16  11       98.95      111.88      8.26 o 
  -7   0  12        1.62        3.91      5.12 o 
  -6   0  12       69.97       48.84     18.09 o 
  -5   0  12      634.44      659.88     59.41 o 
  -4   0  12     1542.23     1638.04     55.66 o 
  -3   0  12        3.14        8.00      2.93 o 
  -2   0  12      506.99      505.99     19.69 o 
  -1   0  12     1703.23     1744.12     61.84 o 
   0   0  12     1008.69      993.55     38.88 o 
   1   0  12       81.49      112.38      9.37 o 
   2   0  12     1321.66     1210.65     37.34 o 
   3   0  12     1023.52      942.81     30.20 o 
   4   0  12       68.99       58.11     14.49 o 
   5   0  12      198.73      201.36      7.47 o 
   6   0  12       33.25       25.89     15.03 o 
   7   0  12      735.96      783.10     22.65 o 
  -7   1  12      607.61      616.29     39.91 o 
  -6   1  12      411.70      421.06     19.68 o 
  -5   1  12       52.91       55.13      8.78 o 
  -4   1  12       94.89       96.29      6.04 o 
  -3   1  12        0.12       -1.97      3.00 o 
  -2   1  12      497.00      499.73     14.88 o 
  -1   1  12       11.14       16.05      4.74 o 
   0   1  12      364.50      303.09     12.19 o 
   1   1  12     1633.24     1604.42     40.71 o 
   2   1  12       41.57       38.95      7.73 o 
   3   1  12      144.74      176.71      6.92 o 
   4   1  12      139.37      161.96      5.18 o 
   5   1  12      744.94      786.55     25.28 o 
   6   1  12       90.84       53.62     20.92 o 
   7   1  12       17.90       10.71     10.47 o 
  -7   2  12       13.29        6.92      9.02 o 
  -6   2  12       26.38       28.63      6.67 o 
  -5   2  12      560.98      562.42     15.73 o 
  -4   2  12      336.07      340.18     10.96 o 
  -3   2  12      121.19      114.11      6.57 o 
  -2   2  12       70.58       64.71      3.98 o 
  -1   2  12      535.19      491.12     18.59 o 
   0   2  12      647.72      672.50     18.55 o 
   1   2  12      456.69      520.03     14.69 o 
   2   2  12      386.01      419.63     12.40 o 
   3   2  12      295.67      275.24     16.45 o 
   4   2  12      197.05      192.91      5.66 o 
   5   2  12       11.41        9.78      3.99 o 
   6   2  12       16.92       10.28      3.53 o 
   7   2  12      232.81      248.46     15.72 o 
  -7   3  12       42.74       41.89     16.24 o 
  -6   3  12        2.66        8.06      3.30 o 
  -5   3  12       23.41       19.69      5.75 o 
  -4   3  12       40.28       41.43      8.15 o 
  -3   3  12        5.33        5.02      2.88 o 
  -2   3  12        8.02        8.83      3.06 o 
  -1   3  12       19.84       19.04      2.90 o 
   0   3  12        2.50        4.24      2.42 o 
   1   3  12     1757.98     1812.47     39.68 o 
   2   3  12     1038.48      964.47     32.13 o 
   3   3  12       31.85       39.34      8.77 o 
   4   3  12      417.99      374.66     14.65 o 
   5   3  12      325.53      297.91      7.81 o 
   6   3  12       84.55       81.78     13.73 o 
   7   3  12       19.40       21.18      8.47 o 
  -7   4  12       67.46       62.76     14.77 o 
  -6   4  12       59.43       46.20     14.32 o 
  -5   4  12       47.56       45.80     11.09 o 
  -4   4  12      628.57      654.06     12.52 o 
  -3   4  12        0.71        1.76      2.80 o 
  -2   4  12      145.28      127.49      4.83 o 
  -1   4  12      298.13      289.52      7.43 o 
   0   4  12       74.83       73.84     13.48 o 
   1   4  12      468.47      495.79     13.25 o 
   2   4  12        0.18        3.47      2.10 o 
   3   4  12      173.64      190.08      6.32 o 
   4   4  12       63.13       60.76      5.73 o 
   5   4  12      184.28      158.92      8.59 o 
   6   4  12        3.60        8.67      3.42 o 
   7   4  12        9.54        2.91      8.90 o 
  -7   5  12       85.35       80.28      8.44 o 
  -6   5  12       87.16       77.90     18.92 o 
  -5   5  12        1.08        3.57      3.18 o 
  -4   5  12      279.68      284.39     10.94 o 
  -3   5  12       22.53       23.65      5.13 o 
  -2   5  12      749.24      775.42     22.21 o 
  -1   5  12      113.96      114.96      4.09 o 
   0   5  12       35.08       35.89      8.85 o 
   1   5  12       40.03       47.58     11.71 o 
   2   5  12      286.90      280.69      9.11 o 
   3   5  12       58.13       79.15      5.55 o 
   4   5  12       71.32       64.25      7.00 o 
   5   5  12      196.63      200.67      8.23 o 
   6   5  12      241.12      263.04     17.00 o 
  -7   6  12       74.18       62.89     18.46 o 
  -6   6  12       48.56       33.90      9.89 o 
  -5   6  12      148.77      126.26      7.76 o 
  -4   6  12      117.58      123.16      7.94 o 
  -3   6  12      413.57      431.51     14.37 o 
  -2   6  12      446.93      459.11     12.19 o 
  -1   6  12       83.97       85.99      4.68 o 
   0   6  12      850.89      815.04     27.79 o 
   1   6  12      120.00      118.63      7.33 o 
   2   6  12      744.47      679.40     15.77 o 
   3   6  12       11.10       20.04      6.68 o 
   4   6  12        8.98       10.37      6.23 o 
   5   6  12      140.25      152.90     13.38 o 
   6   6  12        9.06        4.04      3.40 o 
  -6   7  12      320.45      347.05     15.55 o 
  -5   7  12       26.06       14.79      4.15 o 
  -4   7  12       96.99       91.60      8.26 o 
  -3   7  12       78.01       79.22     10.68 o 
  -2   7  12      650.88      642.13     13.87 o 
  -1   7  12      591.97      595.21     16.54 o 
   0   7  12       11.37       19.23      4.15 o 
   1   7  12       89.57       86.47      3.59 o 
   2   7  12        8.14       13.79      4.37 o 
   3   7  12       27.66       24.13      7.09 o 
   4   7  12      569.68      569.68     23.98 o 
   5   7  12      506.00      519.11     21.48 o 
   6   7  12      284.01      335.10     33.67 o 
  -6   8  12       23.15       21.30      6.36 o 
  -5   8  12       75.48       52.80     13.85 o 
  -4   8  12     2434.01     2568.77     47.70 o 
  -3   8  12     1306.35     1371.49     38.83 o 
  -2   8  12      494.97      530.03     11.01 o 
  -1   8  12      879.03      882.50     19.05 o 
   0   8  12      533.85      529.33     11.50 o 
   1   8  12      132.41      138.55      5.03 o 
   2   8  12       25.34       18.21      6.39 o 
   3   8  12       10.02       18.42      6.99 o 
   4   8  12       48.92       41.42     10.43 o 
   5   8  12      202.87      238.78     11.30 o 
   6   8  12      376.31      405.46     17.96 o 
  -6   9  12      229.77      241.59     10.28 o 
  -5   9  12        5.60        5.18      4.13 o 
  -4   9  12       17.51       20.06      5.61 o 
  -3   9  12       88.56       90.59      5.37 o 
  -2   9  12      369.55      375.61     12.19 o 
  -1   9  12        4.51        7.47      2.83 o 
   0   9  12      917.29      908.18     13.69 o 
   1   9  12      324.23      327.80      9.51 o 
   2   9  12      597.97      584.21     23.33 o 
   3   9  12      103.06      109.56      9.69 o 
   4   9  12     1260.08     1532.02     27.90 o 
   5   9  12       73.85       64.09     17.98 o 
   6   9  12        1.25       -0.14     12.08 o 
  -6  10  12        6.76        6.64      4.13 o 
  -5  10  12       31.16       24.48      6.37 o 
  -4  10  12      756.20      745.30     18.33 o 
  -3  10  12       93.11       94.55     10.87 o 
  -2  10  12        3.47        6.68      3.24 o 
  -1  10  12      216.85      199.60      6.57 o 
   0  10  12      190.50      194.62      8.17 o 
   1  10  12       27.27       20.58      4.50 o 
   2  10  12       18.70       17.24      7.53 o 
   3  10  12        0.79       -0.87      5.01 o 
   4  10  12       14.07       11.07      5.14 o 
   5  10  12       58.31       46.17     20.67 o 
  -5  11  12        4.26        5.97      3.54 o 
  -4  11  12       25.42       19.20      6.98 o 
  -3  11  12      137.69      136.12     11.30 o 
  -2  11  12       72.80       63.27      8.65 o 
  -1  11  12      151.16      140.23      6.91 o 
   0  11  12       22.30       18.32      4.38 o 
   1  11  12        7.42        7.70      2.56 o 
   2  11  12        4.55        9.16      4.17 o 
   3  11  12        0.98        4.79      3.68 o 
   4  11  12      306.48      286.65     14.56 o 
   5  11  12        2.12        6.15      4.72 o 
  -5  12  12      170.47      159.57      9.97 o 
  -4  12  12      109.64      102.08      8.61 o 
  -3  12  12        1.80        4.23      2.61 o 
  -2  12  12       50.85       40.95      7.77 o 
  -1  12  12        6.14        6.34      3.09 o 
   0  12  12        9.06       15.53      4.02 o 
   1  12  12        0.01        2.33      2.42 o 
   2  12  12       72.73       70.11     20.64 o 
   3  12  12       22.59       41.86     14.04 o 
   4  12  12        0.00        3.47      4.84 o 
  -4  13  12       25.07       14.72      9.05 o 
  -3  13  12       14.78        8.22      3.05 o 
  -2  13  12       57.09       52.17      5.82 o 
  -1  13  12       68.13       72.22      8.19 o 
   0  13  12       70.43       69.68      6.24 o 
   1  13  12        7.29        7.31      5.06 o 
   2  13  12        0.15        2.38      3.76 o 
   3  13  12      144.39      126.00     18.18 o 
   4  13  12      355.93      406.19     21.72 o 
  -3  14  12      134.87      148.90      5.01 o 
  -2  14  12      132.23      131.62      9.75 o 
  -1  14  12       99.44      104.92      8.08 o 
   0  14  12        0.84       -0.71      4.23 o 
   1  14  12      202.39      200.36      8.93 o 
   2  14  12        0.95        5.86      3.32 o 
   3  14  12        0.46        4.55      3.91 o 
  -2  15  12        8.98        9.98      4.65 o 
  -1  15  12       48.83       43.80      9.93 o 
   0  15  12      102.22       93.56      8.87 o 
   1  15  12      190.03      211.38     19.57 o 
   2  15  12       16.96       17.46      6.97 o 
  -7   1  13        6.28        2.46      6.73 o 
  -6   1  13      179.86      175.59     15.59 o 
  -5   1  13      107.06      105.87     11.19 o 
  -4   1  13       36.88       39.37      9.65 o 
  -3   1  13       28.62       38.00     13.63 o 
  -2   1  13       50.97       42.80     10.64 o 
  -1   1  13      123.12       98.85      6.43 o 
   0   1  13     1622.99     1770.90     54.00 o 
   1   1  13      407.52      425.92     15.66 o 
   2   1  13      121.43      109.20      5.07 o 
   3   1  13        7.13        7.84      2.67 o 
   4   1  13        1.94        1.93      2.39 o 
   5   1  13       24.13       16.89      5.94 o 
   6   1  13      157.89      171.73     16.57 o 
  -7   2  13       17.09       20.60      7.34 o 
  -6   2  13       94.67       93.13     19.65 o 
  -5   2  13      115.43      111.02      8.23 o 
  -4   2  13      229.74      222.51      8.25 o 
  -3   2  13        9.43       11.69      3.20 o 
  -2   2  13      755.04      763.08     19.55 o 
  -1   2  13       72.32       70.36     14.18 o 
   0   2  13      151.43      135.64      6.97 o 
   1   2  13       65.77       55.33     12.97 o 
   2   2  13        6.95        6.34      2.87 o 
   3   2  13      100.22       76.94     15.84 o 
   4   2  13      441.00      449.00     17.06 o 
   5   2  13       28.84       27.38      6.35 o 
   6   2  13      118.22      100.63     29.27 o 
  -7   3  13      112.28      127.08     20.93 o 
  -6   3  13       80.69       53.17     15.82 o 
  -5   3  13        3.92        3.19      2.56 o 
  -4   3  13      220.09      217.18      6.68 o 
  -3   3  13      162.19      166.76      6.41 o 
  -2   3  13      218.63      210.61      5.96 o 
  -1   3  13      161.11      203.25     20.73 o 
   0   3  13      155.27      171.98      6.45 o 
   1   3  13      855.04      915.18     39.85 o 
   2   3  13      582.76      594.57     15.82 o 
   3   3  13      500.01      535.76     17.45 o 
   4   3  13      256.60      267.13      8.10 o 
   5   3  13      137.41      127.14      8.82 o 
   6   3  13       37.90       20.49      8.42 o 
  -7   4  13       24.42       17.60      7.96 o 
  -6   4  13      111.10      118.38     15.03 o 
  -5   4  13      841.75      879.65     32.25 o 
  -4   4  13      195.26      194.05      8.69 o 
  -3   4  13        0.08        1.62      2.30 o 
  -2   4  13      252.01      272.12      6.60 o 
  -1   4  13     1752.85     1825.89     74.24 o 
   0   4  13        0.06        1.52      3.60 o 
   1   4  13       97.34       73.28     16.32 o 
   2   4  13      465.88      456.08     10.27 o 
   3   4  13       77.42       71.96      5.71 o 
   4   4  13      546.05      576.30     11.52 o 
   5   4  13      390.15      407.64     22.40 o 
   6   4  13      150.87      145.53     19.85 o 
  -6   5  13       12.40       11.57      3.19 o 
  -5   5  13      125.10      111.44      7.27 o 
  -4   5  13        6.39        9.63      5.37 o 
  -3   5  13      399.43      378.50     12.88 o 
  -2   5  13       43.43       42.29      6.51 o 
  -1   5  13      165.81      157.48      7.00 o 
   0   5  13      139.10      125.62      7.80 o 
   1   5  13      800.43      785.61     20.65 o 
   2   5  13      144.95      154.42      7.98 o 
   3   5  13      158.45      159.26      7.46 o 
   4   5  13      321.19      324.12      8.45 o 
   5   5  13       46.57       51.18     12.34 o 
   6   5  13        6.43        7.82      4.69 o 
  -6   6  13       13.38       10.58      4.01 o 
  -5   6  13       63.62       52.49     11.69 o 
  -4   6  13      566.11      608.16     10.99 o 
  -3   6  13      225.52      208.49      7.43 o 
  -2   6  13      244.80      240.01      8.87 o 
  -1   6  13       12.00       11.48      3.98 o 
   0   6  13        0.03        4.67      3.34 o 
   1   6  13        0.00        6.75      2.77 o 
   2   6  13      166.90      144.69      4.99 o 
   3   6  13      108.13       90.33     23.32 o 
   4   6  13       15.82       13.62      5.48 o 
   5   6  13      162.33      159.54     20.61 o 
   6   6  13      336.48      394.98     14.01 o 
  -6   7  13      187.34      188.47      8.16 o 
  -5   7  13      479.11      506.79     14.69 o 
  -4   7  13       61.54       61.10     14.91 o 
  -3   7  13       91.48       92.68     10.32 o 
  -2   7  13      658.72      643.95     31.77 o 
  -1   7  13        6.52        3.05      3.68 o 
   0   7  13      222.30      204.69     13.74 o 
   1   7  13      142.31      128.92      7.65 o 
   2   7  13       19.45       21.96      4.66 o 
   3   7  13      165.07      180.01     20.75 o 
   4   7  13      293.29      300.66     13.14 o 
   5   7  13       13.62        9.89      5.12 o 
  -6   8  13      105.00       69.01     24.20 o 
  -5   8  13       21.60       18.88      5.68 o 
  -4   8  13     1400.01     1461.18     34.51 o 
  -3   8  13       10.27        6.77      4.05 o 
  -2   8  13      217.59      237.44     20.21 o 
  -1   8  13        0.91        5.23      4.91 o 
   0   8  13        4.47        3.84      1.80 o 
   1   8  13      173.22      151.04      5.80 o 
   2   8  13       48.70       47.23     10.10 o 
   3   8  13        0.55        2.92      4.97 o 
   4   8  13        0.17        6.46      4.26 o 
   5   8  13       38.75       41.98     10.60 o 
  -5   9  13      508.66      519.05     18.56 o 
  -4   9  13      103.98       82.29      7.02 o 
  -3   9  13       58.99       49.10      9.81 o 
  -2   9  13       24.32       18.14      5.04 o 
  -1   9  13      559.60      568.66     15.95 o 
   0   9  13      250.03      236.85      6.73 o 
   1   9  13      208.72      207.25      6.55 o 
   2   9  13      275.12      316.49     16.69 o 
   3   9  13      158.48      213.88     14.49 o 
   4   9  13        1.01        3.77      2.93 o 
   5   9  13        0.25       -0.31      4.37 o 
  -5  10  13       23.93       22.31      6.38 o 
  -4  10  13       21.78       20.19      6.03 o 
  -3  10  13     1258.77     1314.93     30.40 o 
  -2  10  13      886.21      856.38     37.87 o 
  -1  10  13        6.22        6.31      3.32 o 
   0  10  13        5.96        5.58      3.25 o 
   1  10  13       59.77       57.32     14.96 o 
   2  10  13       35.34       37.98      8.88 o 
   3  10  13        6.88        4.21      3.32 o 
   4  10  13      160.27      146.35     10.27 o 
  -4  11  13       36.41       25.09      7.50 o 
  -3  11  13      247.10      236.45      9.71 o 
  -2  11  13       90.46       92.18      7.01 o 
  -1  11  13        1.87        2.58      4.14 o 
   0  11  13      173.81      169.19      5.62 o 
   1  11  13       88.25       78.47     16.44 o 
   2  11  13      158.71      163.72     14.03 o 
   3  11  13      126.54      130.87      9.62 o 
   4  11  13      845.27      946.55     61.88 o 
  -4  12  13      128.36      122.59      6.32 o 
  -3  12  13        1.06        2.05      2.47 o 
  -2  12  13      175.84      182.77      8.06 o 
  -1  12  13       30.79       26.83      5.95 o 
   0  12  13       19.68       16.12      7.41 o 
   1  12  13        4.13        0.33      5.82 o 
   2  12  13        0.52       -2.15      9.82 o 
   3  12  13       72.51       56.20     16.19 o 
  -3  13  13       27.21       21.67      4.24 o 
  -2  13  13       13.94        9.39      3.50 o 
  -1  13  13       44.90       44.69     10.21 o 
   0  13  13      718.13      812.30     28.73 o 
   1  13  13      180.07      189.05     11.16 o 
   2  13  13      185.54      208.44     14.41 o 
   3  13  13      227.09      251.23     15.93 o 
  -2  14  13      112.85      125.50      5.97 o 
  -1  14  13      168.71      197.60      9.59 o 
   0  14  13       33.60       30.87     13.56 o 
   1  14  13       30.60       18.45     14.87 o 
   2  14  13       14.07        9.28      5.92 o 
  -6   0  14      634.38      576.29     38.73 o 
  -5   0  14       41.01       52.68     18.53 o 
  -4   0  14      132.23      129.96     10.83 o 
  -3   0  14      792.72      799.02     48.35 o 
  -2   0  14     1132.00     1233.96     34.23 o 
  -1   0  14       40.78       31.11     16.37 o 
   0   0  14     1134.20     1127.52     31.16 o 
   1   0  14      409.38      422.74     16.29 o 
   2   0  14       84.58      103.45     18.58 o 
   3   0  14      684.78      728.21     48.28 o 
   4   0  14       19.36       11.51      3.00 o 
   5   0  14     1136.25     1196.88     50.57 o 
   6   0  14     1421.63     1352.34     81.04 o 
  -6   1  14        0.00        0.89      4.34 o 
  -5   1  14        2.49        5.03      4.76 o 
  -4   1  14       48.60       44.39     12.25 o 
  -3   1  14      120.71      123.35     16.19 o 
  -2   1  14      472.43      441.60     18.93 o 
  -1   1  14      509.70      549.23     16.50 o 
   0   1  14       35.92       49.54     12.68 o 
   1   1  14      175.06      205.71      9.45 o 
   2   1  14      182.90      193.61     10.67 o 
   3   1  14      662.46      656.72     12.42 o 
   4   1  14      135.60      131.35      4.66 o 
   5   1  14        1.04        1.91      3.49 o 
   6   1  14       74.44       99.77     23.28 o 
  -6   2  14      239.56      241.06     10.51 o 
  -5   2  14       73.48       70.42     16.10 o 
  -4   2  14       11.96       11.64      4.61 o 
  -3   2  14      118.23      111.65     11.82 o 
  -2   2  14      191.65      187.63      9.05 o 
  -1   2  14        4.27        8.31      6.43 o 
   0   2  14      609.95      669.01     19.94 o 
   1   2  14      411.29      382.41     10.38 o 
   2   2  14       36.58       30.04      6.30 o 
   3   2  14       96.18      104.71      5.11 o 
   4   2  14        3.88        4.64      2.39 o 
   5   2  14      399.13      402.35     13.41 o 
   6   2  14       61.39       34.90     16.50 o 
  -6   3  14       18.98       15.39      4.40 o 
  -5   3  14        9.87       10.32      3.80 o 
  -4   3  14        0.99        4.89      2.19 o 
  -3   3  14       78.96       78.11     10.25 o 
  -2   3  14       52.36       67.73     15.08 o 
  -1   3  14      699.32      730.28     45.45 o 
   0   3  14      379.53      349.65     15.79 o 
   1   3  14       39.29       45.89     13.90 o 
   2   3  14      443.18      396.27     14.06 o 
   3   3  14      152.06      150.67      9.66 o 
   4   3  14       13.73       11.03      4.50 o 
   5   3  14        2.37        4.52      3.18 o 
   6   3  14        0.31        4.71      4.19 o 
  -6   4  14      316.37      323.08     13.89 o 
  -5   4  14       26.46       18.11      5.47 o 
  -4   4  14        1.08       -2.19      3.11 o 
  -3   4  14      315.22      301.67      8.27 o 
  -2   4  14      120.75      115.90     17.10 o 
  -1   4  14      905.82      917.24     35.89 o 
   0   4  14      297.27      257.46     24.24 o 
   1   4  14      186.01      186.25      6.68 o 
   2   4  14        0.24        3.15      2.47 o 
   3   4  14      251.78      234.01      8.49 o 
   4   4  14      148.77      158.52      8.30 o 
   5   4  14        0.28        3.35      4.14 o 
  -6   5  14       46.32       25.30     10.71 o 
  -5   5  14       13.78        7.31      3.48 o 
  -4   5  14      366.44      380.92     21.58 o 
  -3   5  14        1.53        1.27      2.66 o 
  -2   5  14       11.55       11.21      5.17 o 
  -1   5  14       52.59       49.25     12.01 o 
   0   5  14      308.61      299.52     14.25 o 
   1   5  14      138.98      169.95      8.99 o 
   2   5  14       25.86       29.14      6.82 o 
   3   5  14      356.89      353.76     14.18 o 
   4   5  14      115.01      115.16      6.69 o 
   5   5  14       19.93       12.84      7.34 o 
  -6   6  14       95.74       72.08     25.64 o 
  -5   6  14      563.21      544.04     18.95 o 
  -4   6  14       10.48        9.14      3.30 o 
  -3   6  14      362.65      353.90     17.64 o 
  -2   6  14      251.25      270.91     20.93 o 
  -1   6  14        0.40        4.10      4.07 o 
   0   6  14      182.56      162.50      6.77 o 
   1   6  14       43.01       37.40      7.88 o 
   2   6  14        0.22        3.73      2.21 o 
   3   6  14      300.54      291.51     17.74 o 
   4   6  14       68.75       57.54     18.37 o 
   5   6  14      208.24      194.17     11.03 o 
  -5   7  14        3.86        5.66      3.14 o 
  -4   7  14      198.34      187.80      7.64 o 
  -3   7  14      430.22      450.25     42.50 o 
  -2   7  14       29.13       26.31      6.43 o 
  -1   7  14        0.13        2.24      2.51 o 
   0   7  14        6.29        6.96      4.41 o 
   1   7  14      129.55      122.62      6.94 o 
   2   7  14      335.28      339.15     11.37 o 
   3   7  14      577.83      573.73     33.76 o 
   4   7  14      177.84      243.25     16.93 o 
   5   7  14       80.52       79.08     24.43 o 
  -5   8  14      854.58      876.07     22.24 o 
  -4   8  14      136.87      145.28     10.24 o 
  -3   8  14      498.57      518.90     20.32 o 
  -2   8  14      325.37      325.01     34.24 o 
  -1   8  14       22.27       30.78      7.71 o 
   0   8  14       41.17       32.02      7.88 o 
   1   8  14      171.11      204.41      6.94 o 
   2   8  14      352.40      368.86     19.03 o 
   3   8  14      342.04      410.93     15.76 o 
   4   8  14      297.46      312.30     17.23 o 
   5   8  14       27.88       13.25      5.70 o 
  -5   9  14       44.04       29.64     10.52 o 
  -4   9  14       32.72       37.01     12.28 o 
  -3   9  14        6.84        3.32      3.95 o 
  -2   9  14      963.37      989.89     53.04 o 
  -1   9  14      148.77      140.70      9.10 o 
   0   9  14      390.47      395.54     21.78 o 
   1   9  14      193.65      224.37     16.38 o 
   2   9  14      792.89      836.89     30.85 o 
   3   9  14       63.21       47.28     14.28 o 
   4   9  14        4.24        4.80      4.28 o 
  -4  10  14       23.18       17.23      6.09 o 
  -3  10  14        7.62        4.56      2.83 o 
  -2  10  14        3.84        1.01      3.36 o 
  -1  10  14        3.63        4.49      2.94 o 
   0  10  14       30.52       26.03      8.68 o 
   1  10  14       14.23        7.07      4.50 o 
   2  10  14      273.88      300.11     20.29 o 
   3  10  14       67.60       62.75     22.60 o 
   4  10  14       70.50       46.16     12.97 o 
  -4  11  14       83.96       54.46     17.18 o 
  -3  11  14      148.88      137.17      7.18 o 
  -2  11  14        2.70        3.49      2.97 o 
  -1  11  14        0.11        1.05      2.04 o 
   0  11  14        2.52        5.10      5.61 o 
   1  11  14       33.64       41.49     12.10 o 
   2  11  14      151.10      182.22     17.18 o 
   3  11  14       16.50       16.69      5.17 o 
  -3  12  14       79.17       76.10     12.90 o 
  -2  12  14        2.94        1.88      4.03 o 
  -1  12  14        0.76        2.34      3.21 o 
   0  12  14       22.60       23.29     10.83 o 
   1  12  14       17.62       20.45      7.21 o 
   2  12  14        8.45        8.12      4.60 o 
  -2  13  14       42.19       32.75     13.58 o 
  -1  13  14        0.03        3.04      3.40 o 
   0  13  14       32.75       45.98     11.16 o 
   1  13  14       86.13       63.64     21.20 o 
  -6   1  15        0.81        2.55      5.79 o 
  -5   1  15        0.36        4.19      4.05 o 
  -4   1  15       40.17       30.88      9.03 o 
  -3   1  15      152.59      146.06      7.21 o 
  -2   1  15      573.38      592.93     15.37 o 
  -1   1  15      458.38      422.30     11.88 o 
   0   1  15      185.25      177.57      9.71 o 
   1   1  15        7.98        6.14      4.51 o 
   2   1  15       20.08        9.88      4.03 o 
   3   1  15       11.50        5.39      2.31 o 
   4   1  15      176.14      188.56      6.84 o 
   5   1  15       29.74       25.63     17.40 o 
  -5   2  15        5.09        2.92      4.64 o 
  -4   2  15       94.25       79.51     18.67 o 
  -3   2  15      131.17      137.40     17.69 o 
  -2   2  15       41.67       35.09      8.69 o 
  -1   2  15        0.83        5.29      4.03 o 
   0   2  15       11.60        9.81      4.78 o 
   1   2  15      154.19      130.24     18.87 o 
   2   2  15      213.80      202.84     17.86 o 
   3   2  15       14.11       15.90      2.75 o 
   4   2  15      480.31      518.86     22.78 o 
   5   2  15       53.19       38.96     10.82 o 
  -5   3  15        4.29        2.18      2.75 o 
  -4   3  15      291.49      325.38     11.69 o 
  -3   3  15       16.65       11.71      5.96 o 
  -2   3  15       27.31       19.83      5.57 o 
  -1   3  15      389.01      409.75     18.59 o 
   0   3  15     1078.68     1086.09     23.06 o 
   1   3  15      236.52      288.00     11.05 o 
   2   3  15       82.88       80.83      6.54 o 
   3   3  15       82.74       76.98      8.84 o 
   4   3  15       31.57       15.06      6.52 o 
   5   3  15        4.49        5.34      3.55 o 
  -5   4  15        0.58       -0.32      3.13 o 
  -4   4  15       25.67       28.05      7.10 o 
  -3   4  15     1153.40     1222.31     54.76 o 
  -2   4  15        6.18        4.52      3.75 o 
  -1   4  15      297.78      253.51      8.50 o 
   0   4  15      361.70      372.30     11.39 o 
   1   4  15      111.82      137.73      8.00 o 
   2   4  15      548.09      569.38     23.41 o 
   3   4  15      250.03      284.92     12.67 o 
   4   4  15      309.96      303.65     30.29 o 
   5   4  15       87.66       81.42     16.61 o 
  -5   5  15       48.44       33.99     12.25 o 
  -4   5  15       32.36       27.24      6.48 o 
  -3   5  15      474.05      476.01     16.95 o 
  -2   5  15      274.43      254.19     15.26 o 
  -1   5  15      360.82      346.06     10.69 o 
   0   5  15      389.48      358.29     12.64 o 
   1   5  15       70.57       80.65      9.46 o 
   2   5  15      191.59      202.09      7.01 o 
   3   5  15       59.29       63.00     15.75 o 
   4   5  15        1.34        4.30      3.22 o 
   5   5  15       15.37       10.55      5.81 o 
  -5   6  15       44.64       33.66     15.41 o 
  -4   6  15      209.54      183.59     16.08 o 
  -3   6  15        0.17        3.81      6.47 o 
  -2   6  15        1.82        6.05      4.88 o 
  -1   6  15       49.95       46.17     10.50 o 
   0   6  15      175.03      160.72      8.29 o 
   1   6  15       93.15       95.93     12.63 o 
   2   6  15      141.31      137.60     23.37 o 
   3   6  15      115.42      121.47      7.47 o 
   4   6  15      268.62      321.96     12.64 o 
  -5   7  15       65.27       40.58     17.43 o 
  -4   7  15       29.03       30.01     12.89 o 
  -3   7  15        0.07       -0.21      6.46 o 
  -2   7  15      228.30      244.53     11.26 o 
  -1   7  15      137.66      140.48      8.50 o 
   0   7  15       42.33       39.33      8.82 o 
   1   7  15       54.41       48.16     12.92 o 
   2   7  15      269.06      316.19     15.38 o 
   3   7  15       67.15       61.04     18.92 o 
   4   7  15       87.50       66.65     21.73 o 
  -4   8  15       61.81       54.23     16.03 o 
  -3   8  15        8.43       11.69      6.55 o 
  -2   8  15        0.71        3.71      4.99 o 
  -1   8  15      128.64      105.75     21.58 o 
   0   8  15        5.18        3.01      3.49 o 
   1   8  15        6.89        8.99      4.06 o 
   2   8  15       51.55       45.12     13.36 o 
   3   8  15       17.23       12.74      5.68 o 
   4   8  15        0.27        2.70      3.83 o 
  -4   9  15      127.59      120.26     19.06 o 
  -3   9  15      275.95      298.18     11.18 o 
  -2   9  15       47.74       44.71     12.93 o 
  -1   9  15      153.40      146.78     12.74 o 
   0   9  15      321.99      350.59     11.78 o 
   1   9  15       81.56      100.27     15.74 o 
   2   9  15        4.55        7.04      6.27 o 
   3   9  15       16.23       17.55     11.43 o 
  -3  10  15        2.58        8.87      5.03 o 
  -2  10  15        0.73        1.64      3.91 o 
  -1  10  15        4.21        7.22      2.78 o 
   0  10  15       29.73       26.26     10.89 o 
   1  10  15       28.18       26.69      9.38 o 
   2  10  15      230.40      197.90     24.29 o 
   3  10  15        0.75        8.53      5.46 o 
  -2  11  15       10.60       12.74      4.75 o 
  -1  11  15      170.50      169.94     16.18 o 
   0  11  15      184.13      191.05     18.09 o 
   1  11  15       51.02       48.67     14.32 o 
   2  11  15      866.99      933.54     46.12 o 
  -1  12  15        0.75        1.95      2.84 o 
   0  12  15      121.55      137.73     11.14 o 
   1  12  15      102.60      115.17     23.87 o 
  -5   0  16      225.07      224.40     16.91 o 
  -4   0  16      401.80      379.61     27.18 o 
  -3   0  16       49.84       54.15     16.21 o 
  -2   0  16      450.58      461.67     48.87 o 
  -1   0  16      247.11      279.76     20.33 o 
   0   0  16      167.36      193.63     11.07 o 
   1   0  16      716.53      719.12     45.34 o 
   2   0  16       25.70       27.33     10.65 o 
   3   0  16     1084.43     1160.87     21.49 o 
   4   0  16     2159.57     2534.93     31.72 o 
  -5   1  16      133.06      134.06      9.57 o 
  -4   1  16      445.51      477.41     24.09 o 
  -3   1  16       85.65       83.84     25.10 o 
  -2   1  16       18.46       21.42      8.35 o 
  -1   1  16      155.97      182.61     21.36 o 
   0   1  16      202.01      188.95     19.58 o 
   1   1  16      296.70      319.84     23.79 o 
   2   1  16      232.62      227.71     10.82 o 
   3   1  16       41.00       39.07      8.90 o 
   4   1  16        3.78        4.45      4.14 o 
  -5   2  16        1.42        4.03      4.14 o 
  -4   2  16      117.62       85.89     24.33 o 
  -3   2  16        8.82        5.56      3.98 o 
  -2   2  16      614.22      624.02     27.34 o 
  -1   2  16      227.15      217.51     17.25 o 
   0   2  16        0.83       -0.52      3.06 o 
   1   2  16       67.97       64.64     17.77 o 
   2   2  16        0.08       -1.53      4.15 o 
   3   2  16      351.47      410.02     11.92 o 
   4   2  16      131.51      123.25     11.91 o 
  -5   3  16       83.11       71.12     23.90 o 
  -4   3  16       89.19       72.66     18.40 o 
  -3   3  16       95.88       94.89     22.42 o 
  -2   3  16       10.09        1.80      4.86 o 
  -1   3  16       31.87       30.26      7.79 o 
   0   3  16      212.84      199.24      8.89 o 
   1   3  16       19.08       19.30      4.79 o 
   2   3  16       55.51       58.29     15.52 o 
   3   3  16       11.63        9.22      6.67 o 
   4   3  16       37.72       25.80      9.97 o 
  -4   4  16       62.66       54.86     19.83 o 
  -3   4  16      716.48      761.89     39.08 o 
  -2   4  16      353.92      381.04     14.87 o 
  -1   4  16      117.83      106.61     19.14 o 
   0   4  16       13.74        9.01      3.78 o 
   1   4  16      161.85      159.49     19.46 o 
   2   4  16      156.27      173.47     11.67 o 
   3   4  16        3.50        1.68      5.04 o 
   4   4  16        0.52        2.92      2.40 o 
  -4   5  16       18.45       17.95      8.59 o 
  -3   5  16        8.07        6.94      5.15 o 
  -2   5  16       55.97       53.12     13.23 o 
  -1   5  16       91.75       98.65      9.22 o 
   0   5  16       60.45       62.25     14.70 o 
   1   5  16      420.80      428.73     14.58 o 
   2   5  16        0.07        1.75      2.41 o 
   3   5  16       14.79        9.88      6.55 o 
   4   5  16       22.15       19.70      5.19 o 
  -4   6  16      107.79      107.92     10.72 o 
  -3   6  16       28.90       29.55      7.53 o 
  -2   6  16       60.24       47.09     17.72 o 
  -1   6  16        7.65        5.72      3.88 o 
   0   6  16        2.63       -1.39      4.21 o 
   1   6  16      385.43      400.61     14.30 o 
   2   6  16      107.92       95.89     30.63 o 
   3   6  16      204.75      206.75      9.53 o 
  -4   7  16       24.10       15.46      6.99 o 
  -3   7  16        0.58        4.61      5.55 o 
  -2   7  16        1.98        7.96      5.55 o 
  -1   7  16      218.08      212.79     14.29 o 
   0   7  16      166.36      162.41     13.16 o 
   1   7  16      353.77      352.80     16.20 o 
   2   7  16       84.95       74.10     21.69 o 
   3   7  16       49.28       54.55     15.40 o 
  -3   8  16       16.78       14.16      4.99 o 
  -2   8  16        9.26        7.00      5.51 o 
  -1   8  16       99.48      105.82     10.59 o 
   0   8  16      409.27      414.91     18.06 o 
   1   8  16      343.82      393.13     19.76 o 
   2   8  16      297.97      318.13     29.59 o 
  -2   9  16      207.80      218.66     11.76 o 
  -1   9  16      410.19      442.19     14.26 o 
   0   9  16      209.61      241.70      8.70 o 
   1   9  16        3.57        3.08      5.90 o 
   2   9  16        8.97        7.07      4.98 o 
  -1  10  16        0.16        3.71      3.24 o 
   0  10  16      224.81      236.72     15.40 o 
   1  10  16       48.32       35.22     10.44 o 
  -4   1  17      333.32      298.82     29.80 o 
  -3   1  17      350.76      313.53     19.52 o 
  -2   1  17       59.18       46.20     16.10 o 
  -1   1  17        5.23        0.48      6.10 o 
   0   1  17        8.47        3.49      5.77 o 
   1   1  17        0.72        1.93      4.34 o 
   2   1  17       76.51       80.78     13.85 o 
   3   1  17       41.30       40.80      9.54 o 
  -4   2  17        0.17        6.17      4.44 o 
  -3   2  17        0.31        5.29      4.72 o 
  -2   2  17      144.74      125.78     32.72 o 
  -1   2  17      146.91      149.14     11.65 o 
   0   2  17       18.37       22.93      8.67 o 
   1   2  17       30.50       31.11      7.03 o 
   2   2  17      682.24      754.19     31.20 o 
   3   2  17       25.61       14.27      4.83 o 
  -3   3  17      113.31       97.22     25.50 o 
  -2   3  17      661.19      690.95     29.00 o 
  -1   3  17       99.55      113.58     25.91 o 
   0   3  17       41.55       42.73     12.01 o 
   1   3  17       57.05       49.72     16.91 o 
   2   3  17        0.00        3.74      3.41 o 
   3   3  17        2.65       13.91     10.04 o 
  -3   4  17      145.84      119.97      7.51 o 
  -2   4  17       39.85       32.91     11.17 o 
  -1   4  17       88.09       93.97     25.39 o 
   0   4  17      243.44      252.02     19.06 o 
   1   4  17      201.45      183.36     15.44 o 
   2   4  17      304.88      303.98     14.72 o 
   3   4  17      118.99      105.01     10.07 o 
  -3   5  17       47.01       38.92     16.55 o 
  -2   5  17      460.49      435.76     12.00 o 
  -1   5  17       54.19       53.02     19.30 o 
   0   5  17       32.21       25.33      7.41 o 
   1   5  17       42.44       42.73     12.12 o 
   2   5  17        5.76        2.91      4.37 o 
  -3   6  17       70.12       51.49     15.89 o 
  -2   6  17       47.89       50.70     14.86 o 
  -1   6  17       22.43       22.02      7.50 o 
   0   6  17      193.44      187.64      9.00 o 
   1   6  17      164.75      159.81      9.25 o 
   2   6  17      115.09      128.09     13.14 o 
  -2   7  17      107.42       94.66      9.24 o 
  -1   7  17       26.83       10.74      8.74 o 
   0   7  17       76.40       83.28     21.99 o 
   1   7  17       70.23       55.06     20.43 o 
  -1   8  17       29.45       25.25      9.57 o 
   0   8  17      134.01      137.80     14.04 o 
  -2   0  18      243.35      232.20     14.28 o 
  -1   0  18      398.15      445.31     17.14 o 
   0   0  18       86.53       60.04     27.48 o 
   1   0  18      612.80      654.35     23.88 o 
   2   0  18     2116.63     2381.51     89.58 o 
  -2   1  18      113.30       96.81     16.40 o 
  -1   1  18      111.51      102.14     17.49 o 
   0   1  18      280.33      309.84     10.65 o 
   1   1  18       74.17       57.70     20.68 o 
  -2   2  18       13.39        5.87      5.16 o 
  -1   2  18       10.80        9.54      3.58 o 
   0   2  18       80.26       96.21     19.56 o 
   1   2  18      145.33      154.52      8.75 o 
  -2   3  18       75.22       62.61     21.57 o 
  -1   3  18        1.48        7.04      2.76 o 
   0   3  18      127.37      130.76     15.91 o 
   1   3  18       45.40       39.24     13.89 o 
  -1   4  18       24.43       25.72      9.23 o 
   0   4  18       18.23       23.14      5.74 o 
   1   4  18        5.82        4.66      4.86 o 
                                                 
